# Supplementary material for: 3-(4-Bromo­phen­yl)-1-phenyl-1H-pyrazole-4-carbaldehyde
Source: Acta Crystallogr Sect E Struct Rep Online. 2012 Nov 24;68(Pt 12):o3397. doi: 10.1107/S1600536812046752 (PMC3588988; doi:10.1107/S1600536812046752)
Supplement: Supplementary file 1 [file e-68-o3397-sup1.cif]

##############################################################################
#                                                                            #
# This CIF contains the data in a paper accepted for publication in          #
# Acta Crystallographica Section E. It conforms to the requirements of       #
# Notes for Authors for Acta Crystallographica Section E, and has been       #
# peer reviewed under the auspices of the IUCr Commission on Journals.       #
#                                                                            #
# Full details of the Crystallographic Information File format               #
# are given in the paper "The Crystallographic Information File (CIF):       #
# a New Standard Archive File for Crystallography" by S. R. Hall, F. H.      #
# Allen and I. D. Brown [Acta Cryst. (1991), A47, 655-685].                  #
#                                                                            #
# The current version of the core CIF dictionary is obtainable from          #
# ftp://ftp.iucr.org/pub/cif_core.dic.                                       #
#                                                                            #
# Software is freely available for graphical display of the structure(s)     #
# in this CIF. For information consult the CIF software page                 #
# http://www.iucr.org/resources/cif/software.                                #
#                                                                            #
# This file may be used for bona fide research purposes within the           #
# scientific community so long as proper attribution is given to the journal # 
# article from which it was obtained.                                        #
#                                                                            #
##############################################################################
data_I
_audit_creation_method     SHELXL-97
_chemical_name_systematic
;
3-(4-Bromophenyl)-1-phenyl-1<i>H</i>-pyrazole-4-carbaldehyde
;
_chemical_name_common     ?
_chemical_formula_moiety     'C16 H11 Br N2 O'
_chemical_formula_sum     'C16 H11 Br N2 O'
_chemical_formula_iupac     'C16 H11 Br N2 O'
_chemical_formula_weight     327.18
_chemical_melting_point     ?
_symmetry_cell_setting     triclinic
_symmetry_space_group_name_H-M     'P -1'
_symmetry_space_group_name_Hall     '-P 1'
loop_
    _symmetry_equiv_pos_as_xyz
    'x, y, z'
    '-x, -y, -z'
_cell_length_a     9.6716(8)
_cell_length_b     11.4617(9)
_cell_length_c     13.8257(10)
_cell_angle_alpha     113.497(5)
_cell_angle_beta     92.753(6)
_cell_angle_gamma     93.753(6)
_cell_volume     1397.91(19)
_cell_formula_units_Z     4
_cell_measurement_reflns_used     5561
_cell_measurement_theta_min     2.74
_cell_measurement_theta_max     28.04
_cell_measurement_temperature     298(2)
_exptl_crystal_description     'block'
_exptl_crystal_colour     'colourless'
_exptl_crystal_size_max     0.34
_exptl_crystal_size_mid     0.18
_exptl_crystal_size_min     0.06
_exptl_crystal_density_diffrn     1.555
_exptl_crystal_density_meas     ?
_exptl_crystal_density_method     'not measured'
_exptl_crystal_F_000     656
_exptl_absorpt_coefficient_mu     2.937
_exptl_absorpt_correction_type     multi-scan
_exptl_absorpt_process_details     '(MULABS; Blessing, 1995)'
_exptl_absorpt_correction_T_min     0.47723
_exptl_absorpt_correction_T_max     0.65979
_exptl_special_details     ?
_diffrn_ambient_temperature     298(2)
_diffrn_radiation_type     MoK\a
_diffrn_radiation_wavelength     0.71073
_diffrn_radiation_monochromator     graphite
_diffrn_measurement_device_type     'Stoe IPDS 2T'
_diffrn_measurement_device     '2-circle goniometer'
_diffrn_measurement_method     'rotation method'
_diffrn_detector_area_resol_mean     6.67
_diffrn_reflns_number     14312
_diffrn_reflns_av_R_equivalents     0.0632
_diffrn_reflns_av_sigmaI/netI     0.0733
_diffrn_reflns_theta_min     2.56
_diffrn_reflns_theta_max     28.00
_diffrn_reflns_theta_full     28.00
_diffrn_measured_fraction_theta_max     0.998
_diffrn_measured_fraction_theta_full     0.998
_diffrn_reflns_limit_h_min     -12
_diffrn_reflns_limit_h_max     11
_diffrn_reflns_limit_k_min     -15
_diffrn_reflns_limit_k_max     15
_diffrn_reflns_limit_l_min     -18
_diffrn_reflns_limit_l_max     18
_diffrn_standards_number     ?
_diffrn_standards_interval_count     ?
_diffrn_standards_interval_time     ?
_diffrn_standards_decay_%     ?
_refine_special_details
;
Refinement of <i>F</i>^2^ against ALL reflections. The weighted <i>R</i>-factor
<i>wR</i> and goodness of fit <i>S</i> are based on <i>F</i>^2^, conventional
<i>R</i>-factors <i>R</i> are based on <i>F</i>, with <i>F</i> set to zero for
negative <i>F</i>^2^. The threshold expression of <i>F</i>^2^ >
\s(<i>F</i>^2^) is used only for calculating <i>R</i>-factors(gt) <i>etc</i>.
and is not relevant to the choice of reflections for refinement.
<i>R</i>-factors based on <i>F</i>^2^ are statistically about twice as large
as those based on <i>F</i>, and <i>R</i>- factors based on ALL data will be
even larger.
;
_reflns_number_total     6740
_reflns_number_gt     2856
_reflns_threshold_expression     I>2\s(I)
_refine_ls_structure_factor_coef     Fsqd
_refine_ls_matrix_type     full
_refine_ls_R_factor_all     0.1390
_refine_ls_R_factor_gt     0.0519
_refine_ls_wR_factor_ref     0.1582
_refine_ls_wR_factor_obs     0.1217
_refine_ls_goodness_of_fit_ref     0.918
_refine_ls_restrained_S_all     0.918
_refine_ls_number_reflns     6740
_refine_ls_number_parameters     361
_refine_ls_number_restraints     0
_refine_ls_hydrogen_treatment     constr
_refine_ls_weighting_scheme     calc
_refine_ls_weighting_details
                 'calc w=1/[\s^2^(Fo^2^)+(0.0707P)^2^] where P=(Fo^2^+2Fc^2^)/3'
_atom_sites_solution_hydrogens     geom
_atom_sites_solution_primary     direct
_atom_sites_solution_secondary     difmap
_refine_ls_shift/su_max     0.000
_refine_ls_shift/su_mean     0.000
_refine_diff_density_max     0.520
_refine_diff_density_min     -0.733
_refine_ls_extinction_method     none
_refine_ls_extinction_coef     ?
loop_
    _atom_type_symbol
    _atom_type_description
    _atom_type_scat_dispersion_real
    _atom_type_scat_dispersion_imag
    _atom_type_scat_source
    'C' 'C' 0.0033 0.0016
                         'International Tables Vol C Tables 4.2.6.8 and 6.1.1.4'
    'H' 'H' 0.0000 0.0000
                         'International Tables Vol C Tables 4.2.6.8 and 6.1.1.4'
    'Br' 'Br' -0.2901 2.4595
                         'International Tables Vol C Tables 4.2.6.8 and 6.1.1.4'
    'N' 'N' 0.0061 0.0033
                         'International Tables Vol C Tables 4.2.6.8 and 6.1.1.4'
    'O' 'O' 0.0106 0.0060
                         'International Tables Vol C Tables 4.2.6.8 and 6.1.1.4'
_computing_data_collection     'X-AREA (Stoe & Cie, 2010)'
_computing_cell_refinement     'X-AREA (Stoe & Cie, 2010)'
_computing_data_reduction     'X-RED (Stoe & Cie, 2010)'
_computing_structure_solution     'SIR97 (Altomare <i>et al.</i>, 1999)'
_computing_structure_refinement     'SHELXL97 (Sheldrick, 2008)'
_computing_molecular_graphics     'PLATON (Spek, 2009)'
_computing_publication_material     'PLATON (Spek, 2009)'
loop_
    _atom_site_type_symbol
    _atom_site_label
    _atom_site_fract_x
    _atom_site_fract_y
    _atom_site_fract_z
    _atom_site_U_iso_or_equiv
    _atom_site_adp_type
    _atom_site_calc_flag
    _atom_site_refinement_flags
    _atom_site_occupancy
    _atom_site_symmetry_multiplicity
    _atom_site_disorder_assembly
    _atom_site_disorder_group
    Br Br1 0.32448(7) 0.17418(5) -0.10411(4) 0.0974(3) Uani d . 1 1 . .
    N N1 0.2200(3) 0.6242(3) 0.3849(2) 0.0482(8) Uani d . 1 1 . .
    N N2 0.2418(3) 0.7380(3) 0.4705(2) 0.0456(7) Uani d . 1 1 . .
    C C3 0.3427(4) 0.8149(3) 0.4591(3) 0.0468(9) Uani d . 1 1 . .
    H H3 0.3743 0.8967 0.5078 0.056 Uiso calc R 1 1 . .
    C C4 0.3921(4) 0.7507(3) 0.3612(3) 0.0456(9) Uani d . 1 1 . .
    C C5 0.3115(4) 0.6312(3) 0.3181(3) 0.0457(9) Uani d . 1 1 . .
    C C6 0.1618(4) 0.7599(3) 0.5587(3) 0.0450(9) Uani d . 1 1 . .
    C C7 0.1515(4) 0.8810(4) 0.6313(3) 0.0570(10) Uani d . 1 1 . .
    H H7 0.1947 0.9507 0.6226 0.068 Uiso calc R 1 1 . .
    C C8 0.0763(5) 0.8990(4) 0.7178(3) 0.0660(12) Uani d . 1 1 . .
    H H8 0.0710 0.9814 0.7683 0.079 Uiso calc R 1 1 . .
    C C9 0.0099(5) 0.7980(4) 0.7302(4) 0.0692(12) Uani d . 1 1 . .
    H H9 -0.0417 0.8110 0.7881 0.083 Uiso calc R 1 1 . .
    C C10 0.0202(5) 0.6772(4) 0.6565(4) 0.0703(13) Uani d . 1 1 . .
    H H10 -0.0256 0.6078 0.6641 0.084 Uiso calc R 1 1 . .
    C C11 0.0976(4) 0.6567(4) 0.5708(3) 0.0579(11) Uani d . 1 1 . .
    H H11 0.1061 0.5741 0.5219 0.070 Uiso calc R 1 1 . .
    C C12 0.5114(4) 0.7921(4) 0.3201(3) 0.0537(10) Uani d . 1 1 . .
    H H12 0.5384 0.7351 0.2559 0.064 Uiso calc R 1 1 . .
    O O13 0.5781(3) 0.8928(3) 0.3614(2) 0.0668(8) Uani d . 1 1 . .
    C C14 0.3153(4) 0.5230(4) 0.2171(3) 0.0456(9) Uani d . 1 1 . .
    C C15 0.3337(4) 0.5387(4) 0.1243(3) 0.0556(10) Uani d . 1 1 . .
    H H15 0.3454 0.6209 0.1264 0.067 Uiso calc R 1 1 . .
    C C16 0.3352(4) 0.4363(4) 0.0292(3) 0.0626(11) Uani d . 1 1 . .
    H H16 0.3460 0.4488 -0.0326 0.075 Uiso calc R 1 1 . .
    C C17 0.3207(4) 0.3157(4) 0.0265(3) 0.0610(11) Uani d . 1 1 . .
    C C18 0.3015(4) 0.2953(4) 0.1167(3) 0.0583(11) Uani d . 1 1 . .
    H H18 0.2904 0.2128 0.1139 0.070 Uiso calc R 1 1 . .
    C C19 0.2991(4) 0.3994(4) 0.2112(3) 0.0524(10) Uani d . 1 1 . .
    H H19 0.2863 0.3863 0.2725 0.063 Uiso calc R 1 1 . .
    Br Br2 0.83318(7) 0.15393(6) -0.08996(5) 0.1091(3) Uani d . 1 1 . .
    N N21 0.7249(3) 0.6207(3) 0.3891(2) 0.0473(8) Uani d . 1 1 . .
    N N22 0.7455(3) 0.7353(3) 0.4734(2) 0.0453(7) Uani d . 1 1 . .
    C C23 0.8472(4) 0.8114(3) 0.4605(3) 0.0487(9) Uani d . 1 1 . .
    H H23 0.8795 0.8934 0.5084 0.058 Uiso calc R 1 1 . .
    C C24 0.8949(4) 0.7456(3) 0.3631(3) 0.0478(9) Uani d . 1 1 . .
    C C25 0.8145(4) 0.6255(3) 0.3209(3) 0.0457(9) Uani d . 1 1 . .
    C C26 0.6588(4) 0.7623(4) 0.5591(3) 0.0484(9) Uani d . 1 1 . .
    C C27 0.6652(5) 0.8807(4) 0.6382(3) 0.0638(12) Uani d . 1 1 . .
    H H27 0.7294 0.9451 0.6390 0.077 Uiso calc R 1 1 . .
    C C28 0.5759(5) 0.9050(4) 0.7174(4) 0.0692(12) Uani d . 1 1 . .
    H H28 0.5813 0.9858 0.7721 0.083 Uiso calc R 1 1 . .
    C C29 0.4796(5) 0.8119(4) 0.7167(3) 0.0623(11) Uani d . 1 1 . .
    H H29 0.4192 0.8288 0.7700 0.075 Uiso calc R 1 1 . .
    C C30 0.4738(4) 0.6930(4) 0.6357(4) 0.0620(11) Uani d . 1 1 . .
    H H30 0.4084 0.6289 0.6342 0.074 Uiso calc R 1 1 . .
    C C31 0.5632(4) 0.6669(4) 0.5567(3) 0.0553(10) Uani d . 1 1 . .
    H H31 0.5589 0.5858 0.5024 0.066 Uiso calc R 1 1 . .
    C C32 0.9995(4) 0.7970(4) 0.3158(3) 0.0593(11) Uani d . 1 1 . .
    H H32 1.0124 0.7504 0.2449 0.071 Uiso calc R 1 1 . .
    O O33 1.0705(3) 0.8950(3) 0.3615(3) 0.0702(9) Uani d . 1 1 . .
    C C34 0.8187(4) 0.5151(3) 0.2220(3) 0.0477(9) Uani d . 1 1 . .
    C C35 0.9388(4) 0.4886(4) 0.1687(3) 0.0595(11) Uani d . 1 1 . .
    H H35 1.0188 0.5443 0.1966 0.071 Uiso calc R 1 1 . .
    C C36 0.9428(4) 0.3834(4) 0.0769(4) 0.0657(12) Uani d . 1 1 . .
    H H36 1.0239 0.3691 0.0420 0.079 Uiso calc R 1 1 . .
    C C37 0.8276(5) 0.2994(4) 0.0365(3) 0.0630(11) Uani d . 1 1 . .
    C C38 0.7060(5) 0.3220(4) 0.0872(3) 0.0623(11) Uani d . 1 1 . .
    H H38 0.6271 0.2647 0.0595 0.075 Uiso calc R 1 1 . .
    C C39 0.7026(4) 0.4291(4) 0.1782(3) 0.0543(10) Uani d . 1 1 . .
    H H39 0.6202 0.4446 0.2114 0.065 Uiso calc R 1 1 . .
loop_
    _atom_site_aniso_label
    _atom_site_aniso_U_11
    _atom_site_aniso_U_22
    _atom_site_aniso_U_33
    _atom_site_aniso_U_12
    _atom_site_aniso_U_13
    _atom_site_aniso_U_23
    Br1 0.1105(5) 0.0877(4) 0.0613(3) -0.0126(3) 0.0273(3) -0.0034(3)
    N1 0.0435(19) 0.0514(17) 0.0455(17) -0.0017(14) 0.0070(14) 0.0157(15)
    N2 0.0432(19) 0.0482(17) 0.0444(17) -0.0026(14) 0.0089(14) 0.0180(15)
    C3 0.045(2) 0.0484(19) 0.047(2) -0.0034(17) 0.0084(17) 0.0208(18)
    C4 0.040(2) 0.051(2) 0.046(2) -0.0008(16) 0.0083(17) 0.0208(18)
    C5 0.038(2) 0.055(2) 0.045(2) 0.0029(17) 0.0066(17) 0.0212(18)
    C6 0.041(2) 0.055(2) 0.041(2) 0.0006(17) 0.0086(16) 0.0219(18)
    C7 0.059(3) 0.054(2) 0.057(2) -0.0005(19) 0.015(2) 0.021(2)
    C8 0.065(3) 0.063(3) 0.058(3) 0.004(2) 0.018(2) 0.010(2)
    C9 0.068(3) 0.080(3) 0.054(3) -0.002(2) 0.023(2) 0.021(2)
    C10 0.076(3) 0.073(3) 0.066(3) -0.007(2) 0.024(2) 0.033(3)
    C11 0.062(3) 0.055(2) 0.054(2) 0.002(2) 0.015(2) 0.018(2)
    C12 0.053(3) 0.062(2) 0.052(2) 0.003(2) 0.0122(19) 0.028(2)
    O13 0.0653(19) 0.0557(16) 0.075(2) -0.0154(14) 0.0153(16) 0.0234(15)
    C14 0.034(2) 0.060(2) 0.043(2) 0.0019(17) 0.0079(16) 0.0206(18)
    C15 0.057(3) 0.059(2) 0.053(2) -0.0051(19) 0.0065(19) 0.026(2)
    C16 0.062(3) 0.077(3) 0.046(2) -0.011(2) 0.006(2) 0.024(2)
    C17 0.053(3) 0.068(3) 0.047(2) -0.006(2) 0.0162(19) 0.007(2)
    C18 0.055(3) 0.050(2) 0.064(3) 0.0037(18) 0.016(2) 0.016(2)
    C19 0.052(2) 0.056(2) 0.051(2) 0.0059(18) 0.0121(18) 0.0232(19)
    Br2 0.1057(5) 0.0904(4) 0.0834(4) -0.0047(3) 0.0324(4) -0.0156(3)
    N21 0.0460(19) 0.0457(16) 0.0471(18) -0.0029(14) 0.0079(15) 0.0162(15)
    N22 0.0445(19) 0.0414(15) 0.0457(17) -0.0028(13) 0.0053(14) 0.0138(14)
    C23 0.046(2) 0.0447(19) 0.052(2) -0.0031(17) 0.0096(18) 0.0164(18)
    C24 0.043(2) 0.049(2) 0.051(2) -0.0016(17) 0.0074(18) 0.0198(18)
    C25 0.040(2) 0.049(2) 0.046(2) -0.0013(16) 0.0015(17) 0.0177(18)
    C26 0.047(2) 0.052(2) 0.048(2) 0.0028(17) 0.0075(18) 0.0221(19)
    C27 0.063(3) 0.055(2) 0.061(3) -0.007(2) 0.012(2) 0.012(2)
    C28 0.069(3) 0.067(3) 0.059(3) 0.006(2) 0.017(2) 0.010(2)
    C29 0.056(3) 0.082(3) 0.055(3) 0.011(2) 0.017(2) 0.031(2)
    C30 0.058(3) 0.066(3) 0.066(3) -0.004(2) 0.013(2) 0.031(2)
    C31 0.056(3) 0.052(2) 0.055(2) -0.0034(19) 0.011(2) 0.0189(19)
    C32 0.064(3) 0.053(2) 0.062(3) 0.001(2) 0.020(2) 0.023(2)
    O33 0.0640(19) 0.0537(16) 0.088(2) -0.0133(14) 0.0199(16) 0.0247(16)
    C34 0.041(2) 0.055(2) 0.049(2) 0.0007(17) 0.0062(17) 0.0231(19)
    C35 0.040(2) 0.063(2) 0.062(3) -0.0044(18) 0.0065(19) 0.012(2)
    C36 0.043(2) 0.072(3) 0.070(3) 0.004(2) 0.020(2) 0.015(2)
    C37 0.066(3) 0.060(2) 0.052(2) 0.004(2) 0.018(2) 0.009(2)
    C38 0.053(3) 0.064(2) 0.057(3) -0.011(2) 0.006(2) 0.013(2)
    C39 0.043(2) 0.062(2) 0.052(2) -0.0064(18) 0.0100(18) 0.018(2)
_geom_special_details
;
All e.s.d.'s (except the e.s.d. in the dihedral angle between two l.s. planes)
are estimated using the full covariance matrix. The cell e.s.d.'s are taken
into account individually in the estimation of e.s.d.'s in distances, angles
and torsion angles; correlations between e.s.d.'s in cell parameters are only
used when they are defined by crystal symmetry. An approximate (isotropic)
treatment of cell e.s.d.'s is used for estimating e.s.d.'s involving l.s.
planes.
;
loop_
    _geom_bond_atom_site_label_1
    _geom_bond_atom_site_label_2
    _geom_bond_site_symmetry_2
    _geom_bond_distance
    _geom_bond_publ_flag
    Br1 C17 . 1.890(4) ?
    N1 C5 . 1.330(4) ?
    N1 N2 . 1.363(4) ?
    N2 C3 . 1.330(4) ?
    N2 C6 . 1.421(4) ?
    C3 C4 . 1.383(5) ?
    C3 H3 . 0.9300 ?
    C4 C5 . 1.416(5) ?
    C4 C12 . 1.445(5) ?
    C5 C14 . 1.457(5) ?
    C6 C7 . 1.364(5) ?
    C6 C11 . 1.372(5) ?
    C7 C8 . 1.382(6) ?
    C7 H7 . 0.9300 ?
    C8 C9 . 1.362(6) ?
    C8 H8 . 0.9300 ?
    C9 C10 . 1.367(6) ?
    C9 H9 . 0.9300 ?
    C10 C11 . 1.381(5) ?
    C10 H10 . 0.9300 ?
    C11 H11 . 0.9300 ?
    C12 O13 . 1.190(4) ?
    C12 H12 . 0.9300 ?
    C14 C15 . 1.383(5) ?
    C14 C19 . 1.384(5) ?
    C15 C16 . 1.371(6) ?
    C15 H15 . 0.9300 ?
    C16 C17 . 1.365(6) ?
    C16 H16 . 0.9300 ?
    C17 C18 . 1.377(6) ?
    C18 C19 . 1.376(5) ?
    C18 H18 . 0.9300 ?
    C19 H19 . 0.9300 ?
    Br2 C37 . 1.880(4) ?
    N21 C25 . 1.326(4) ?
    N21 N22 . 1.358(4) ?
    N22 C23 . 1.337(4) ?
    N22 C26 . 1.428(5) ?
    C23 C24 . 1.375(5) ?
    C23 H23 . 0.9300 ?
    C24 C25 . 1.420(5) ?
    C24 C32 . 1.446(5) ?
    C25 C34 . 1.451(5) ?
    C26 C27 . 1.357(6) ?
    C26 C31 . 1.374(5) ?
    C27 C28 . 1.379(6) ?
    C27 H27 . 0.9300 ?
    C28 C29 . 1.366(6) ?
    C28 H28 . 0.9300 ?
    C29 C30 . 1.371(6) ?
    C29 H29 . 0.9300 ?
    C30 C31 . 1.377(5) ?
    C30 H30 . 0.9300 ?
    C31 H31 . 0.9300 ?
    C32 O33 . 1.193(5) ?
    C32 H32 . 0.9300 ?
    C34 C39 . 1.383(5) ?
    C34 C35 . 1.391(5) ?
    C35 C36 . 1.363(6) ?
    C35 H35 . 0.9300 ?
    C36 C37 . 1.361(6) ?
    C36 H36 . 0.9300 ?
    C37 C38 . 1.384(6) ?
    C38 C39 . 1.368(5) ?
    C38 H38 . 0.9300 ?
    C39 H39 . 0.9300 ?
loop_
    _geom_angle_atom_site_label_1
    _geom_angle_atom_site_label_2
    _geom_angle_atom_site_label_3
    _geom_angle_site_symmetry_1
    _geom_angle_site_symmetry_3
    _geom_angle
    _geom_angle_publ_flag
    C5 N1 N2 . . 105.3(3) ?
    C3 N2 N1 . . 112.2(3) ?
    C3 N2 C6 . . 128.4(3) ?
    N1 N2 C6 . . 119.4(3) ?
    N2 C3 C4 . . 107.3(3) ?
    N2 C3 H3 . . 126.4 ?
    C4 C3 H3 . . 126.4 ?
    C3 C4 C5 . . 104.7(3) ?
    C3 C4 C12 . . 126.5(3) ?
    C5 C4 C12 . . 128.3(3) ?
    N1 C5 C4 . . 110.5(3) ?
    N1 C5 C14 . . 119.1(3) ?
    C4 C5 C14 . . 130.3(3) ?
    C7 C6 C11 . . 120.5(3) ?
    C7 C6 N2 . . 120.7(3) ?
    C11 C6 N2 . . 118.8(3) ?
    C6 C7 C8 . . 119.4(4) ?
    C6 C7 H7 . . 120.3 ?
    C8 C7 H7 . . 120.3 ?
    C9 C8 C7 . . 120.9(4) ?
    C9 C8 H8 . . 119.5 ?
    C7 C8 H8 . . 119.5 ?
    C8 C9 C10 . . 119.1(4) ?
    C8 C9 H9 . . 120.4 ?
    C10 C9 H9 . . 120.4 ?
    C9 C10 C11 . . 120.9(4) ?
    C9 C10 H10 . . 119.5 ?
    C11 C10 H10 . . 119.5 ?
    C6 C11 C10 . . 119.1(4) ?
    C6 C11 H11 . . 120.4 ?
    C10 C11 H11 . . 120.4 ?
    O13 C12 C4 . . 125.6(4) ?
    O13 C12 H12 . . 117.2 ?
    C4 C12 H12 . . 117.2 ?
    C15 C14 C19 . . 117.7(4) ?
    C15 C14 C5 . . 122.1(3) ?
    C19 C14 C5 . . 120.3(3) ?
    C16 C15 C14 . . 121.7(4) ?
    C16 C15 H15 . . 119.2 ?
    C14 C15 H15 . . 119.2 ?
    C17 C16 C15 . . 119.1(4) ?
    C17 C16 H16 . . 120.5 ?
    C15 C16 H16 . . 120.5 ?
    C16 C17 C18 . . 121.3(4) ?
    C16 C17 Br1 . . 119.3(3) ?
    C18 C17 Br1 . . 119.4(3) ?
    C19 C18 C17 . . 118.7(4) ?
    C19 C18 H18 . . 120.6 ?
    C17 C18 H18 . . 120.6 ?
    C18 C19 C14 . . 121.5(4) ?
    C18 C19 H19 . . 119.2 ?
    C14 C19 H19 . . 119.2 ?
    C25 N21 N22 . . 106.1(3) ?
    C23 N22 N21 . . 111.8(3) ?
    C23 N22 C26 . . 128.6(3) ?
    N21 N22 C26 . . 119.6(3) ?
    N22 C23 C24 . . 107.1(3) ?
    N22 C23 H23 . . 126.5 ?
    C24 C23 H23 . . 126.5 ?
    C23 C24 C25 . . 105.3(3) ?
    C23 C24 C32 . . 124.8(3) ?
    C25 C24 C32 . . 129.8(3) ?
    N21 C25 C24 . . 109.7(3) ?
    N21 C25 C34 . . 119.2(3) ?
    C24 C25 C34 . . 131.1(3) ?
    C27 C26 C31 . . 120.5(4) ?
    C27 C26 N22 . . 121.2(3) ?
    C31 C26 N22 . . 118.2(3) ?
    C26 C27 C28 . . 119.7(4) ?
    C26 C27 H27 . . 120.2 ?
    C28 C27 H27 . . 120.2 ?
    C29 C28 C27 . . 120.9(4) ?
    C29 C28 H28 . . 119.5 ?
    C27 C28 H28 . . 119.5 ?
    C28 C29 C30 . . 118.7(4) ?
    C28 C29 H29 . . 120.6 ?
    C30 C29 H29 . . 120.6 ?
    C29 C30 C31 . . 121.0(4) ?
    C29 C30 H30 . . 119.5 ?
    C31 C30 H30 . . 119.5 ?
    C26 C31 C30 . . 119.1(4) ?
    C26 C31 H31 . . 120.4 ?
    C30 C31 H31 . . 120.4 ?
    O33 C32 C24 . . 124.6(4) ?
    O33 C32 H32 . . 117.7 ?
    C24 C32 H32 . . 117.7 ?
    C39 C34 C35 . . 117.1(4) ?
    C39 C34 C25 . . 120.7(3) ?
    C35 C34 C25 . . 122.2(3) ?
    C36 C35 C34 . . 122.0(4) ?
    C36 C35 H35 . . 119.0 ?
    C34 C35 H35 . . 119.0 ?
    C37 C36 C35 . . 119.7(4) ?
    C37 C36 H36 . . 120.2 ?
    C35 C36 H36 . . 120.2 ?
    C36 C37 C38 . . 120.2(4) ?
    C36 C37 Br2 . . 119.7(3) ?
    C38 C37 Br2 . . 120.1(3) ?
    C39 C38 C37 . . 119.5(4) ?
    C39 C38 H38 . . 120.2 ?
    C37 C38 H38 . . 120.2 ?
    C38 C39 C34 . . 121.5(4) ?
    C38 C39 H39 . . 119.2 ?
    C34 C39 H39 . . 119.2 ?
loop_
    _geom_torsion_atom_site_label_1
    _geom_torsion_atom_site_label_2
    _geom_torsion_atom_site_label_3
    _geom_torsion_atom_site_label_4
    _geom_torsion_site_symmetry_1
    _geom_torsion_site_symmetry_2
    _geom_torsion_site_symmetry_3
    _geom_torsion_site_symmetry_4
    _geom_torsion
    _geom_torsion_publ_flag
    C5 N1 N2 C3 . . . . 0.2(4) ?
    C5 N1 N2 C6 . . . . -178.3(3) ?
    N1 N2 C3 C4 . . . .  0.0(4) ?
    C6 N2 C3 C4 . . . . 178.3(4) ?
    N2 C3 C4 C5 . . . . -0.1(4) ?
    N2 C3 C4 C12 . . . . -173.0(4) ?
    N2 N1 C5 C4 . . . . -0.3(4) ?
    N2 N1 C5 C14 . . . . 180.0(3) ?
    C3 C4 C5 N1 . . . . 0.3(4) ?
    C12 C4 C5 N1 . . . . 172.9(4) ?
    C3 C4 C5 C14 . . . . 180.0(4) ?
    C12 C4 C5 C14 . . . . -7.4(7) ?
    C3 N2 C6 C7 . . . . 20.3(6) ?
    N1 N2 C6 C7 . . . . -161.4(4) ?
    C3 N2 C6 C11 . . . . -158.2(4) ?
    N1 N2 C6 C11 . . . . 20.0(5) ?
    C11 C6 C7 C8 . . . . 0.4(7) ?
    N2 C6 C7 C8 . . . . -178.1(4) ?
    C6 C7 C8 C9 . . . . -1.5(7) ?
    C7 C8 C9 C10 . . . . 1.0(8) ?
    C8 C9 C10 C11 . . . . 0.6(8) ?
    C7 C6 C11 C10 . . . . 1.1(7) ?
    N2 C6 C11 C10 . . . . 179.7(4) ?
    C9 C10 C11 C6 . . . . -1.7(7) ?
    C3 C4 C12 O13 . . . . -6.5(7) ?
    C5 C4 C12 O13 . . . . -177.6(4) ?
    N1 C5 C14 C15 . . . . 139.7(4) ?
    C4 C5 C14 C15 . . . . -40.0(6) ?
    N1 C5 C14 C19 . . . . -39.7(5) ?
    C4 C5 C14 C19 . . . . 140.6(4) ?
    C19 C14 C15 C16 . . . . 0.4(6) ?
    C5 C14 C15 C16 . . . . -179.0(4) ?
    C14 C15 C16 C17 . . . . -1.2(7) ?
    C15 C16 C17 C18 . . . . 1.5(7) ?
    C15 C16 C17 Br1 . . . . -179.4(3) ?
    C16 C17 C18 C19 . . . . -1.0(7) ?
    Br1 C17 C18 C19 . . . . 180.0(3) ?
    C17 C18 C19 C14 . . . . 0.1(6) ?
    C15 C14 C19 C18 . . . . 0.2(6) ?
    C5 C14 C19 C18 . . . . 179.6(4) ?
    C25 N21 N22 C23 . . . . -0.8(4) ?
    C25 N21 N22 C26 . . . . 176.9(3) ?
    N21 N22 C23 C24 . . . . 0.8(4) ?
    C26 N22 C23 C24 . . . . -176.6(4) ?
    N22 C23 C24 C25 . . . . -0.5(4) ?
    N22 C23 C24 C32 . . . . 176.1(4) ?
    N22 N21 C25 C24 . . . . 0.5(4) ?
    N22 N21 C25 C34 . . . . 179.3(3) ?
    C23 C24 C25 N21 . . . .  0.0(5) ?
    C32 C24 C25 N21 . . . . -176.4(4) ?
    C23 C24 C25 C34 . . . . -178.6(4) ?
    C32 C24 C25 C34 . . . . 5.0(7) ?
    C23 N22 C26 C27 . . . . 5.3(6) ?
    N21 N22 C26 C27 . . . . -171.9(4) ?
    C23 N22 C26 C31 . . . . -178.0(4) ?
    N21 N22 C26 C31 . . . . 4.7(5) ?
    C31 C26 C27 C28 . . . . 0.7(7) ?
    N22 C26 C27 C28 . . . . 177.3(4) ?
    C26 C27 C28 C29 . . . . -0.9(8) ?
    C27 C28 C29 C30 . . . . 0.4(7) ?
    C28 C29 C30 C31 . . . . 0.3(7) ?
    C27 C26 C31 C30 . . . .  0.0(7) ?
    N22 C26 C31 C30 . . . . -176.7(4) ?
    C29 C30 C31 C26 . . . . -0.5(7) ?
    C23 C24 C32 O33 . . . . 11.3(7) ?
    C25 C24 C32 O33 . . . . -172.9(4) ?
    N21 C25 C34 C39 . . . . 26.1(6) ?
    C24 C25 C34 C39 . . . . -155.4(4) ?
    N21 C25 C34 C35 . . . . -152.2(4) ?
    C24 C25 C34 C35 . . . . 26.3(7) ?
    C39 C34 C35 C36 . . . . 0.5(6) ?
    C25 C34 C35 C36 . . . . 178.8(4) ?
    C34 C35 C36 C37 . . . . -1.6(7) ?
    C35 C36 C37 C38 . . . . 1.4(7) ?
    C35 C36 C37 Br2 . . . . -179.8(4) ?
    C36 C37 C38 C39 . . . . -0.2(7) ?
    Br2 C37 C38 C39 . . . . -179.0(3) ?
    C37 C38 C39 C34 . . . . -1.0(7) ?
    C35 C34 C39 C38 . . . . 0.8(6) ?
    C25 C34 C39 C38 . . . . -177.5(4) ?
_iucr_refine_instructions_details
;
TITL rko318 in P -1
CELL  0.71073    9.6716   11.4617   13.8257   113.497    92.753    93.753
ZERR        4    0.0008    0.0009    0.0010     0.005     0.006     0.006
REM Gitterkonstanten aus 5561 Reflexen mit 2.73-28.04 Grad V=1398.4(2)
REM farbloser Block
REM Absorptionskorrektur mit MULABS Tmin=0.47723, Tmax=0.65979
LATT   1
SFAC   C   H  Br   N   O
UNIT 64   44   4   8   4
OMIT -2 56
L.S. 4
FMAP 2
PLAN -20 .5 -.5
SIZE 0.06 0.18 0.34
ACTA
BOND $H
CONF
TEMP 25
WGHT    0.070700
FVAR       0.63625
MOLE 1
BR1   3    0.324475    0.174179   -0.104107    11.00000    0.11048    0.08765 =
         0.06129   -0.00336    0.02731   -0.01263
     0.00007 0.00005 0.00004 0.00051 0.00038 0.00033 0.00028 0.00030 0.00032
N1    4    0.219955    0.624217    0.384863    11.00000    0.04346    0.05137 =
         0.04553    0.01573    0.00698   -0.00173
     0.00031 0.00028 0.00024 0.00191 0.00171 0.00174 0.00151 0.00143 0.00141
N2    4    0.241825    0.738004    0.470544    11.00000    0.04322    0.04815 =
         0.04438    0.01799    0.00888   -0.00260
     0.00031 0.00027 0.00024 0.00187 0.00166 0.00172 0.00147 0.00140 0.00138
C3    1    0.342748    0.814924    0.459090    11.00000    0.04548    0.04840 =
         0.04743    0.02077    0.00843   -0.00338
     0.00038 0.00035 0.00030 0.00227 0.00195 0.00207 0.00175 0.00172 0.00167
AFIX  43
H3    2    0.374313    0.896698    0.507828    11.00000   -1.20000
     0.00000 0.00000 0.00000 0.00000
AFIX   0
C4    1    0.392059    0.750732    0.361237    11.00000    0.04031    0.05079 =
         0.04647    0.02078    0.00829   -0.00085
     0.00037 0.00033 0.00029 0.00218 0.00201 0.00208 0.00177 0.00167 0.00163
C5    1    0.311466    0.631209    0.318142    11.00000    0.03818    0.05544 =
         0.04453    0.02120    0.00663    0.00292
     0.00037 0.00035 0.00029 0.00217 0.00210 0.00205 0.00182 0.00167 0.00168
C6    1    0.161843    0.759888    0.558684    11.00000    0.04093    0.05490 =
         0.04149    0.02192    0.00861    0.00065
     0.00038 0.00035 0.00028 0.00218 0.00208 0.00199 0.00178 0.00162 0.00167
C7    1    0.151513    0.880970    0.631299    11.00000    0.05873    0.05443 =
         0.05674    0.02097    0.01472   -0.00046
     0.00043 0.00038 0.00033 0.00269 0.00226 0.00248 0.00205 0.00203 0.00191
AFIX  43
H7    2    0.194687    0.950702    0.622641    11.00000   -1.20000
     0.00000 0.00000 0.00000 0.00000
AFIX   0
C8    1    0.076312    0.899048    0.717833    11.00000    0.06458    0.06300 =
         0.05808    0.01032    0.01809    0.00408
     0.00047 0.00042 0.00035 0.00298 0.00253 0.00262 0.00218 0.00224 0.00220
AFIX  43
H8    2    0.070961    0.981367    0.768329    11.00000   -1.20000
     0.00000 0.00000 0.00000 0.00000
AFIX   0
C9    1    0.009916    0.797981    0.730201    11.00000    0.06761    0.08011 =
         0.05449    0.02088    0.02268   -0.00222
     0.00048 0.00045 0.00035 0.00307 0.00297 0.00256 0.00239 0.00221 0.00239
AFIX  43
H9    2   -0.041746    0.810977    0.788061    11.00000   -1.20000
     0.00000 0.00000 0.00000 0.00000
AFIX   0
C10   1    0.020201    0.677176    0.656453    11.00000    0.07552    0.07330 =
         0.06639    0.03286    0.02435   -0.00742
     0.00049 0.00044 0.00036 0.00329 0.00281 0.00288 0.00250 0.00244 0.00240
AFIX  43
H10   2   -0.025573    0.607813    0.664118    11.00000   -1.20000
     0.00000 0.00000 0.00000 0.00000
AFIX   0
C11   1    0.097600    0.656720    0.570752    11.00000    0.06214    0.05454 =
         0.05419    0.01827    0.01484    0.00197
     0.00044 0.00038 0.00032 0.00279 0.00221 0.00240 0.00197 0.00205 0.00195
AFIX  43
H11   2    0.106089    0.574138    0.521858    11.00000   -1.20000
     0.00000 0.00000 0.00000 0.00000
AFIX   0
C12   1    0.511424    0.792082    0.320076    11.00000    0.05264    0.06201 =
         0.05220    0.02840    0.01216    0.00331
     0.00042 0.00039 0.00032 0.00250 0.00244 0.00233 0.00206 0.00193 0.00202
AFIX  43
H12   2    0.538422    0.735143    0.255859    11.00000   -1.20000
     0.00000 0.00000 0.00000 0.00000
AFIX   0
O13   5    0.578133    0.892797    0.361351    11.00000    0.06531    0.05571 =
         0.07451    0.02342    0.01528   -0.01543
     0.00031 0.00026 0.00024 0.00195 0.00161 0.00198 0.00153 0.00155 0.00142
C14   1    0.315307    0.522960    0.217069    11.00000    0.03422    0.05996 =
         0.04263    0.02061    0.00785    0.00188
     0.00037 0.00035 0.00028 0.00205 0.00222 0.00202 0.00185 0.00158 0.00166
C15   1    0.333727    0.538732    0.124251    11.00000    0.05695    0.05919 =
         0.05258    0.02583    0.00645   -0.00509
     0.00042 0.00038 0.00032 0.00260 0.00231 0.00233 0.00202 0.00194 0.00192
AFIX  43
H15   2    0.345391    0.620939    0.126395    11.00000   -1.20000
     0.00000 0.00000 0.00000 0.00000
AFIX   0
C16   1    0.335229    0.436286    0.029182    11.00000    0.06166    0.07692 =
         0.04583    0.02367    0.00564   -0.01130
     0.00044 0.00042 0.00033 0.00284 0.00290 0.00224 0.00217 0.00197 0.00218
AFIX  43
H16   2    0.345971    0.448756   -0.032605    11.00000   -1.20000
     0.00000 0.00000 0.00000 0.00000
AFIX   0
C17   1    0.320737    0.315737    0.026492    11.00000    0.05294    0.06802 =
         0.04665    0.00733    0.01619   -0.00615
     0.00043 0.00041 0.00032 0.00265 0.00258 0.00227 0.00203 0.00191 0.00200
C18   1    0.301522    0.295329    0.116724    11.00000    0.05482    0.05021 =
         0.06403    0.01590    0.01561    0.00371
     0.00043 0.00038 0.00034 0.00261 0.00213 0.00266 0.00200 0.00207 0.00184
AFIX  43
H18   2    0.290376    0.212785    0.113885    11.00000   -1.20000
     0.00000 0.00000 0.00000 0.00000
AFIX   0
C19   1    0.299119    0.399361    0.211186    11.00000    0.05215    0.05630 =
         0.05126    0.02323    0.01208    0.00594
     0.00040 0.00036 0.00032 0.00248 0.00221 0.00228 0.00192 0.00184 0.00181
AFIX  43
H19   2    0.286323    0.386339    0.272505    11.00000   -1.20000
     0.00000 0.00000 0.00000 0.00000
AFIX   0
MOLE 2
BR2   3    0.833184    0.153931   -0.089957    11.00000    0.10569    0.09042 =
         0.08344   -0.01558    0.03243   -0.00467
     0.00007 0.00006 0.00005 0.00053 0.00041 0.00042 0.00033 0.00035 0.00034
N21   4    0.724859    0.620726    0.389135    11.00000    0.04601    0.04567 =
         0.04715    0.01618    0.00787   -0.00293
     0.00031 0.00027 0.00024 0.00193 0.00163 0.00175 0.00147 0.00146 0.00138
N22   4    0.745550    0.735271    0.473386    11.00000    0.04446    0.04138 =
         0.04569    0.01384    0.00535   -0.00280
     0.00031 0.00026 0.00024 0.00190 0.00155 0.00175 0.00142 0.00141 0.00134
C23   1    0.847180    0.811420    0.460488    11.00000    0.04634    0.04473 =
         0.05166    0.01639    0.00955   -0.00313
     0.00039 0.00034 0.00031 0.00233 0.00189 0.00218 0.00176 0.00178 0.00167
AFIX  43
H23   2    0.879478    0.893435    0.508362    11.00000   -1.20000
     0.00000 0.00000 0.00000 0.00000
AFIX   0
C24   1    0.894931    0.745580    0.363077    11.00000    0.04303    0.04909 =
         0.05056    0.01978    0.00737   -0.00162
     0.00038 0.00034 0.00030 0.00227 0.00198 0.00220 0.00180 0.00175 0.00166
C25   1    0.814506    0.625519    0.320882    11.00000    0.03982    0.04884 =
         0.04604    0.01772    0.00147   -0.00132
     0.00038 0.00034 0.00029 0.00221 0.00199 0.00209 0.00177 0.00169 0.00163
C26   1    0.658828    0.762309    0.559062    11.00000    0.04696    0.05205 =
         0.04808    0.02207    0.00749    0.00277
     0.00040 0.00035 0.00030 0.00237 0.00208 0.00218 0.00186 0.00176 0.00174
C27   1    0.665165    0.880669    0.638198    11.00000    0.06309    0.05495 =
         0.06093    0.01151    0.01199   -0.00711
     0.00047 0.00039 0.00035 0.00288 0.00233 0.00263 0.00214 0.00216 0.00198
AFIX  43
H27   2    0.729414    0.945145    0.639018    11.00000   -1.20000
     0.00000 0.00000 0.00000 0.00000
AFIX   0
C28   1    0.575891    0.904950    0.717436    11.00000    0.06856    0.06701 =
         0.05890    0.01029    0.01674    0.00637
     0.00049 0.00043 0.00036 0.00313 0.00267 0.00270 0.00227 0.00234 0.00237
AFIX  43
H28   2    0.581316    0.985830    0.772142    11.00000   -1.20000
     0.00000 0.00000 0.00000 0.00000
AFIX   0
C29   1    0.479630    0.811857    0.716670    11.00000    0.05586    0.08154 =
         0.05460    0.03055    0.01703    0.01088
     0.00045 0.00044 0.00034 0.00275 0.00297 0.00253 0.00240 0.00205 0.00227
AFIX  43
H29   2    0.419216    0.828777    0.770002    11.00000   -1.20000
     0.00000 0.00000 0.00000 0.00000
AFIX   0
C30   1    0.473793    0.692959    0.635737    11.00000    0.05759    0.06575 =
         0.06630    0.03107    0.01294   -0.00419
     0.00045 0.00041 0.00035 0.00277 0.00258 0.00278 0.00234 0.00218 0.00208
AFIX  43
H30   2    0.408425    0.628899    0.634218    11.00000   -1.20000
     0.00000 0.00000 0.00000 0.00000
AFIX   0
C31   1    0.563226    0.666927    0.556661    11.00000    0.05598    0.05218 =
         0.05480    0.01894    0.01138   -0.00337
     0.00042 0.00037 0.00032 0.00258 0.00213 0.00236 0.00191 0.00195 0.00185
AFIX  43
H31   2    0.558947    0.585834    0.502351    11.00000   -1.20000
     0.00000 0.00000 0.00000 0.00000
AFIX   0
C32   1    0.999531    0.796995    0.315835    11.00000    0.06369    0.05323 =
         0.06188    0.02305    0.01980    0.00128
     0.00045 0.00038 0.00035 0.00282 0.00227 0.00261 0.00209 0.00218 0.00208
AFIX  43
H32   2    1.012391    0.750418    0.244915    11.00000   -1.20000
     0.00000 0.00000 0.00000 0.00000
AFIX   0
O33   5    1.070534    0.895018    0.361463    11.00000    0.06398    0.05375 =
         0.08801    0.02469    0.01991   -0.01334
     0.00031 0.00026 0.00026 0.00194 0.00161 0.00222 0.00162 0.00164 0.00142
C34   1    0.818695    0.515054    0.222048    11.00000    0.04068    0.05483 =
         0.04940    0.02311    0.00616    0.00069
     0.00039 0.00035 0.00030 0.00224 0.00212 0.00217 0.00189 0.00171 0.00172
C35   1    0.938824    0.488578    0.168717    11.00000    0.03972    0.06299 =
         0.06215    0.01203    0.00653   -0.00443
     0.00042 0.00039 0.00034 0.00232 0.00238 0.00257 0.00211 0.00193 0.00184
AFIX  43
H35   2    1.018773    0.544319    0.196565    11.00000   -1.20000
     0.00000 0.00000 0.00000 0.00000
AFIX   0
C36   1    0.942824    0.383392    0.076884    11.00000    0.04282    0.07224 =
         0.06990    0.01470    0.01967    0.00358
     0.00045 0.00042 0.00036 0.00244 0.00264 0.00284 0.00233 0.00209 0.00205
AFIX  43
H36   2    1.023903    0.369093    0.041970    11.00000   -1.20000
     0.00000 0.00000 0.00000 0.00000
AFIX   0
C37   1    0.827563    0.299364    0.036516    11.00000    0.06615    0.05952 =
         0.05152    0.00908    0.01751    0.00372
     0.00048 0.00039 0.00033 0.00305 0.00234 0.00239 0.00202 0.00212 0.00212
C38   1    0.705958    0.321961    0.087182    11.00000    0.05325    0.06368 =
         0.05666    0.01285    0.00584   -0.01134
     0.00045 0.00039 0.00033 0.00262 0.00247 0.00250 0.00212 0.00202 0.00200
AFIX  43
H38   2    0.627121    0.264680    0.059526    11.00000   -1.20000
     0.00000 0.00000 0.00000 0.00000
AFIX   0
C39   1    0.702554    0.429131    0.178213    11.00000    0.04275    0.06219 =
         0.05238    0.01819    0.00999   -0.00640
     0.00041 0.00037 0.00031 0.00230 0.00229 0.00229 0.00198 0.00180 0.00183
AFIX  43
H39   2    0.620221    0.444589    0.211413    11.00000   -1.20000
     0.00000 0.00000 0.00000 0.00000
HKLF 4
;
data_global
_journal_date_recd_electronic     2012-11-12
_journal_date_accepted     2012-11-13
_journal_name_full     'Acta Crystallographica, Section E'
_journal_year     2012
_journal_volume     68
_journal_issue     12
_journal_page_first     o3397
_journal_page_last     o3397
_journal_paper_category     QO
_journal_paper_doi     10.1107/S1600536812046752
_journal_coeditor_code     BT6856
_publ_contact_author_name     'Stefan Laufer'
_publ_contact_author_address
;
Eberhard-Karls-University T\"ubingen
Auf der Morgenstelle 8
72076 T\"ubingen
Germany
;
_publ_contact_author_email     'stefan.laufer@uni-tuebingen.de'
_publ_contact_author_fax     '+49 7071 295037'
_publ_contact_author_phone     '+49 7071 2972459'
_publ_section_title
;
3-(4-Bromophenyl)-1-phenyl-1<i>H</i>-pyrazole-4-carbaldehyde
;
loop_
    _publ_author_name
    _publ_author_address
    'Elkady, Mahmoud'
;
Eberhard-Karls-University T\"ubingen
Auf der Morgenstelle 8
72076 T\"ubingen
Germany
;
    'Keck, Peter R. W. E. F.'
;
Eberhard-Karls-University T\"ubingen
Auf der Morgenstelle 8
72076 T\"ubingen
Germany
;
    'Schollmeyer, Dieter'
;
University Mainz
Institut of Organic Chemistry
Duesbergweg 10-14
55099 Mainz
Germany
;
    'Laufer, Stefan'
;
Eberhard-Karls-University T\"ubingen
Auf der Morgenstelle 8
72076 T\"ubingen
Germany
;
