# Supplementary material for: 3-(4-Bromo­phen­yl)-1-phenyl-1H-pyrazole-4-carbaldehyde
Source: Acta Crystallogr Sect E Struct Rep Online. 2012 Nov 24;68(Pt 12):o3397. doi: 10.1107/S1600536812046752 (PMC3588988; doi:10.1107/S1600536812046752)
Supplement: Supplementary file 2 [file e-68-o3397-Isup2.hkl]

# 
# h,k,l, Fc-squared, Fo-squared, sigma(Fo-squared) and status flag 
# 
data_I
_shelx_title ' rko318 in P -1' 
_shelx_refln_list_code          4 
_shelx_F_calc_maximum      213.82 
_exptl_crystal_F_000       656.00 
_reflns_d_resolution_high  0.7569 
 
loop_ 
 _symmetry_equiv_pos_as_xyz 
 'x, y, z' 
 '-x, -y, -z' 
 
_cell_length_a     9.6716 
_cell_length_b    11.4617 
_cell_length_c    13.8257 
_cell_angle_alpha 113.497 
_cell_angle_beta   92.753 
_cell_angle_gamma  93.753 
 
_shelx_F_squared_multiplier     1.000 
 
loop_ 
 _refln_index_h 
 _refln_index_k 
 _refln_index_l 
 _refln_F_squared_calc 
 _refln_F_squared_meas 
 _refln_F_squared_sigma 
 _refln_observed_status 
   2   0   0     8670.12     9494.75     74.13 o 
   3   0   0     2480.56     2422.37    688.05 o 
   4   0   0      516.75      504.08     51.81 o 
   5   0   0      895.48      950.77     24.75 o 
   6   0   0     3210.34     3386.85     39.65 o 
   7   0   0      106.37      123.76     14.57 o 
   8   0   0      830.49      840.89     21.24 o 
   9   0   0        3.88        9.41     18.26 o 
  10   0   0        0.19       10.89     20.26 o 
  11   0   0        9.16      -16.16     16.16 o 
  12   0   0       57.75        6.74     18.85 o 
 -12   1   0       72.12      127.26     13.38 o 
 -11   1   0        0.05        9.21     21.44 o 
 -10   1   0       12.52       14.99     18.45 o 
  -9   1   0       31.60       24.75     14.33 o 
  -8   1   0       12.85       26.68     14.55 o 
  -7   1   0        5.30       11.22     13.71 o 
  -6   1   0      252.70      256.71     20.16 o 
  -5   1   0      200.04      215.61     14.77 o 
  -4   1   0      480.95      489.34     23.37 o 
  -2   1   0     7796.39     8654.01    157.26 o 
  -1   1   0       15.72       33.60     17.74 o 
   1   1   0       25.20       33.52     23.34 o 
   2   1   0    24206.78    25236.00   1075.68 o 
   3   1   0      296.17      313.81     12.14 o 
   4   1   0     7869.26     7422.74    366.00 o 
   5   1   0      325.26      313.19     44.89 o 
   6   1   0      929.46      971.20     19.78 o 
   7   1   0       13.49        1.98     11.71 o 
   8   1   0      258.60      214.25     16.03 o 
   9   1   0       24.14      -10.10     15.24 o 
  10   1   0      206.68      216.15     24.65 o 
  11   1   0        4.02      -21.79     21.79 o 
  12   1   0        1.07       10.52     22.11 o 
 -12   2   0       54.20       77.05     13.06 o 
 -11   2   0        1.87        8.26     11.21 o 
 -10   2   0      150.58      167.22     12.85 o 
  -9   2   0       22.82       33.47     11.53 o 
  -8   2   0      538.47      536.76     16.15 o 
  -7   2   0       81.04       71.21     11.67 o 
  -6   2   0      732.86      810.93     26.61 o 
  -5   2   0      180.16      187.25     14.62 o 
  -4   2   0     1440.02     1417.44     34.65 o 
  -3   2   0       67.07       59.11     13.39 o 
  -2   2   0     5069.26     5645.18     73.50 o 
  -1   2   0      133.73      142.65     13.19 o 
   0   2   0    20728.98    16918.55    120.45 o 
   1   2   0       85.55       88.83     12.60 o 
   2   2   0    12227.14    11152.43    356.67 o 
   3   2   0        1.96        0.83     12.14 o 
   4   2   0     2754.16     2792.22    365.71 o 
   5   2   0       30.12       19.53     11.69 o 
   6   2   0      409.13      384.86     10.55 o 
   7   2   0       42.61       43.96      8.77 o 
   8   2   0        5.32       27.10     22.43 o 
   9   2   0        0.89      -19.61     19.61 o 
  10   2   0      117.40      154.91     19.79 o 
  11   2   0       14.88        9.16     16.11 o 
  12   2   0        0.15        0.77     20.68 o 
 -12   3   0        7.52      -11.86     25.07 o 
 -11   3   0        5.66        5.52     13.35 o 
 -10   3   0       15.85      -10.73     14.94 o 
  -9   3   0       14.41       17.68     10.57 o 
  -8   3   0      216.24      209.73     21.17 o 
  -7   3   0        4.74       12.14     11.13 o 
  -6   3   0     1966.52     2065.69     29.54 o 
  -5   3   0       12.34       -4.10     13.69 o 
  -4   3   0       14.09       14.78     12.45 o 
  -3   3   0       38.58       52.65      9.06 o 
  -2   3   0      482.79      593.00     21.83 o 
  -1   3   0      604.33      646.97     19.68 o 
   0   3   0    11053.87     9692.70    228.28 o 
   1   3   0      199.85      187.78     12.52 o 
   2   3   0     3435.63     3447.25     32.79 o 
   3   3   0        0.05        3.98      9.71 o 
   4   3   0     6063.89     6551.59    302.20 o 
   5   3   0       12.73       12.65      7.75 o 
   6   3   0     2621.46     2771.91     91.22 o 
   7   3   0       36.55       36.28      8.98 o 
   8   3   0        3.42       -8.88     11.61 o 
   9   3   0        1.71        2.85     12.49 o 
  10   3   0       42.34       27.57     12.99 o 
  11   3   0        2.21      -16.75     16.75 o 
  12   3   0       77.05       54.42     17.42 o 
 -12   4   0        6.18        8.97     11.30 o 
 -11   4   0        0.50       -4.97     12.57 o 
 -10   4   0        0.35        7.00     13.41 o 
  -9   4   0        1.43       14.84     13.51 o 
  -8   4   0      452.65      442.40     32.03 o 
  -7   4   0       64.79       53.51     14.11 o 
  -6   4   0       25.38       31.85     11.57 o 
  -5   4   0       22.24       28.46     11.06 o 
  -4   4   0      331.05      352.25     10.42 o 
  -3   4   0      225.11      229.19      9.80 o 
  -2   4   0      796.22      693.42     29.88 o 
  -1   4   0      426.17      456.45     15.07 o 
   0   4   0     4307.42     3936.66     46.15 o 
   1   4   0        0.18        0.11     11.22 o 
   2   4   0        8.46       15.00      8.45 o 
   3   4   0       22.97       25.39      9.68 o 
   4   4   0     2789.43     2722.56    175.31 o 
   5   4   0        4.67        4.46      8.62 o 
   6   4   0       92.94       98.47     10.94 o 
   7   4   0       11.82        7.89      9.66 o 
   8   4   0       72.49       71.68     12.38 o 
   9   4   0        7.56       -0.80     10.95 o 
  10   4   0        4.22        2.23     12.79 o 
  11   4   0        2.81       27.03     18.95 o 
 -12   5   0        0.19        8.00     13.14 o 
 -11   5   0        0.04        7.32     11.62 o 
 -10   5   0        0.34       17.25     10.50 o 
  -9   5   0       12.05        1.50     13.12 o 
  -8   5   0       22.99       48.44     15.32 o 
  -7   5   0        0.07        6.61     14.29 o 
  -6   5   0      486.60      479.62     16.71 o 
  -5   5   0       82.69       75.14     11.53 o 
  -4   5   0      169.39      138.30     11.06 o 
  -3   5   0      594.12      670.36     12.76 o 
  -2   5   0     1300.73     1438.93     43.72 o 
  -1   5   0        0.01        2.78     10.41 o 
   0   5   0      133.47       90.73     11.23 o 
   1   5   0      177.95      177.38     12.10 o 
   2   5   0     5532.64     5078.40     43.54 o 
   3   5   0      146.06      169.31      9.32 o 
   4   5   0     1051.55     1085.79     92.05 o 
   5   5   0        2.40        8.11     11.15 o 
   6   5   0      436.10      371.95     33.25 o 
   7   5   0        0.39       -7.56     11.34 o 
   8   5   0       24.72       17.67     12.04 o 
   9   5   0        1.00       -5.89     10.70 o 
  10   5   0       20.16       21.11      9.99 o 
  11   5   0        0.15      -13.80     15.86 o 
 -11   6   0        0.33      -12.30     12.30 o 
 -10   6   0       23.84       17.34     14.95 o 
  -9   6   0        3.31        6.65     19.52 o 
  -8   6   0       14.93       11.01     12.87 o 
  -7   6   0       72.43       68.49     12.24 o 
  -6   6   0      581.01      602.80     14.35 o 
  -5   6   0      144.09      142.78      9.97 o 
  -4   6   0       80.24      101.95      9.23 o 
  -3   6   0       36.82       33.17     11.42 o 
  -2   6   0       33.59       60.97      9.63 o 
  -1   6   0      562.42      529.98     29.74 o 
   0   6   0     1397.47     1219.58     21.96 o 
   1   6   0      336.18      257.35     64.26 o 
   2   6   0     1150.05     1226.34     86.80 o 
   3   6   0        5.82        7.32      9.32 o 
   4   6   0       74.80       77.44     10.38 o 
   5   6   0       14.09       21.93     10.28 o 
   6   6   0     1377.75     1296.54    107.82 o 
   7   6   0       19.95       22.45     12.42 o 
   8   6   0      249.37      251.31     12.11 o 
   9   6   0        0.32       10.58     11.19 o 
  10   6   0       36.13       36.35     11.75 o 
 -11   7   0        3.35      -12.00     16.49 o 
 -10   7   0        2.71       -0.72     10.86 o 
  -9   7   0        4.99       -2.27     15.86 o 
  -8   7   0        0.80       -4.70     13.52 o 
  -7   7   0       18.79       21.51     13.31 o 
  -6   7   0      111.78      139.20     14.41 o 
  -5   7   0       13.80       22.90     11.09 o 
  -4   7   0        1.33        5.58      9.19 o 
  -3   7   0       67.25       54.72     11.39 o 
  -2   7   0      592.38      585.31     37.20 o 
  -1   7   0        3.57        2.20      9.61 o 
   0   7   0       64.95       58.95     12.07 o 
   1   7   0       25.52       22.58      7.81 o 
   2   7   0      275.62      295.10     31.62 o 
   3   7   0       58.73       65.14     10.45 o 
   4   7   0      440.49      426.19     12.84 o 
   5   7   0        6.30        6.07      9.35 o 
   6   7   0        9.46       -9.48     11.70 o 
   7   7   0        6.08        5.36     10.91 o 
   8   7   0        2.45        1.47     12.33 o 
   9   7   0        0.00      -10.89     10.89 o 
  10   7   0        7.62       -3.13     15.93 o 
 -11   8   0        1.99        9.66     12.63 o 
 -10   8   0        0.06       10.89     15.79 o 
  -9   8   0       29.33       37.94     15.13 o 
  -8   8   0       11.21       11.61     14.46 o 
  -7   8   0       20.87       17.40     12.98 o 
  -6   8   0      289.96      297.41     12.73 o 
  -5   8   0      116.07      120.63     10.73 o 
  -4   8   0      721.71      767.53     14.60 o 
  -3   8   0      257.86      275.35     11.76 o 
  -2   8   0      334.61      382.35     11.27 o 
  -1   8   0      228.88      247.20     12.83 o 
   0   8   0        8.98       17.35      9.08 o 
   1   8   0      140.18      109.81     20.05 o 
   2   8   0       71.39       94.15     13.34 o 
   3   8   0      172.74      191.19      9.94 o 
   4   8   0     1122.19      934.53    140.45 o 
   5   8   0       43.68       37.21      9.71 o 
   6   8   0      164.72      168.93     11.23 o 
   7   8   0        7.23        3.37     12.82 o 
   8   8   0       21.40       26.42     11.74 o 
   9   8   0        6.33       11.42     13.42 o 
 -10   9   0        5.49      -15.96     16.33 o 
  -9   9   0       22.44       15.11     16.04 o 
  -8   9   0        2.13        2.63     14.97 o 
  -7   9   0        3.41       11.45     14.37 o 
  -6   9   0        6.44        7.81     11.27 o 
  -5   9   0       38.78       45.73     13.89 o 
  -4   9   0        5.80       20.80     10.57 o 
  -3   9   0        6.17       -0.01      9.74 o 
  -2   9   0      509.06      491.76     29.91 o 
  -1   9   0      236.91      216.58     21.73 o 
   0   9   0      160.53      144.49     18.29 o 
   1   9   0      122.18       92.50      9.63 o 
   2   9   0      402.47      447.32     33.67 o 
   3   9   0        2.97        5.23     10.49 o 
   4   9   0       10.96        7.31     11.63 o 
   5   9   0       38.92       63.37     11.05 o 
   6   9   0       46.78       47.77     17.09 o 
   7   9   0       20.99       16.54     12.25 o 
   8   9   0       12.14      -12.99     12.99 o 
  -9  10   0        1.79       -2.16     14.86 o 
  -8  10   0       54.89       16.36     13.08 o 
  -7  10   0        2.76        0.85     14.88 o 
  -6  10   0       18.69       37.90     11.30 o 
  -5  10   0        1.78       -0.01     11.94 o 
  -4  10   0       27.47       28.78     10.38 o 
  -3  10   0       71.94       69.52     18.97 o 
  -2  10   0       35.03       28.35     11.72 o 
  -1  10   0       47.62       37.45     10.77 o 
   0  10   0        3.99       -0.24      9.65 o 
   1  10   0       17.69       22.78     14.52 o 
   2  10   0      149.96      143.68     10.46 o 
   3  10   0        3.23       -3.76      9.31 o 
   4  10   0       77.44      106.08     15.29 o 
   5  10   0       17.49       24.69     11.34 o 
   6  10   0       20.63       41.44     27.03 o 
   7  10   0        0.33      -11.41     11.41 o 
  -8  11   0       21.71       36.35     15.97 o 
  -7  11   0        3.50      -16.50     16.50 o 
  -6  11   0       11.24       16.61      9.99 o 
  -5  11   0       12.02        9.76      9.65 o 
  -4  11   0       30.76       43.54     13.04 o 
  -3  11   0        1.04        9.28      9.36 o 
  -2  11   0        2.07      -10.63     10.63 o 
  -1  11   0        1.84        3.74      9.33 o 
   0  11   0       61.64       54.84     10.05 o 
   1  11   0       33.73       28.90      9.07 o 
   2  11   0       45.57       59.12     12.73 o 
   3  11   0       59.65       77.45     13.15 o 
   4  11   0       51.07       58.63     12.26 o 
   5  11   0        0.12        0.50     11.35 o 
   6  11   0        0.13      -10.24     10.24 o 
  -7  12   0        0.50       -9.22     14.55 o 
  -6  12   0        7.96       -7.21     13.43 o 
  -5  12   0        1.90       10.40     11.63 o 
  -4  12   0       58.14       46.55     26.13 o 
  -3  12   0        0.84        0.61     15.79 o 
  -2  12   0        0.67        8.27     11.28 o 
  -1  12   0        4.49        6.50     19.13 o 
   0  12   0        8.86       -9.89      9.89 o 
   1  12   0       15.01       11.90      9.19 o 
   2  12   0        2.20        0.85     10.53 o 
   3  12   0        0.05       -8.50     11.01 o 
   4  12   0        0.03       -3.15     11.95 o 
   5  12   0        0.51      -10.72     10.72 o 
  -5  13   0        0.07       17.41     16.59 o 
  -4  13   0        1.30      -10.74     10.74 o 
  -3  13   0        1.35        4.73     12.67 o 
  -2  13   0       15.95       21.82     12.61 o 
  -1  13   0        1.56       -7.31     10.85 o 
   0  13   0        0.49       16.03     12.43 o 
   1  13   0        4.47       10.10     11.40 o 
   2  13   0        0.76       15.05     11.67 o 
   3  13   0        0.64       -0.72     10.72 o 
  -1 -14   1        0.61       -7.71     10.50 o 
   0 -14   1        5.18        3.40     10.48 o 
   1 -14   1        0.04       -6.77     13.31 o 
   2 -14   1        1.68       -3.44     14.49 o 
   3 -14   1        1.99        4.26     20.85 o 
  -4 -13   1        0.73        2.34     10.63 o 
  -3 -13   1        2.14        0.92     10.76 o 
  -2 -13   1        1.05        5.35     10.41 o 
  -1 -13   1       11.15       21.97      9.68 o 
   0 -13   1       31.61       30.47     10.53 o 
   1 -13   1        1.01       -6.57     12.44 o 
   2 -13   1        0.20        4.88     10.98 o 
   3 -13   1        6.10       -7.72     10.09 o 
   4 -13   1        1.56       -6.13     11.83 o 
   5 -13   1        0.27        6.99     12.21 o 
   6 -13   1        3.03       12.50     13.39 o 
  -5 -12   1        9.60      -11.40     11.40 o 
  -4 -12   1       83.51       85.51     12.40 o 
  -3 -12   1        2.52        5.49     14.14 o 
  -2 -12   1        6.17       -2.68     12.33 o 
  -1 -12   1       30.69       28.20      9.91 o 
   0 -12   1        0.34       -8.49      9.64 o 
   1 -12   1       31.56       20.30     10.57 o 
   2 -12   1       17.74       -8.84     10.26 o 
   3 -12   1       11.50       17.86     14.66 o 
   4 -12   1       67.66       58.56     11.55 o 
   5 -12   1        2.01        3.87      9.68 o 
   6 -12   1       10.09       36.92     12.63 o 
   7 -12   1        2.23        4.64     15.35 o 
  -7 -11   1        2.24       -3.90     11.80 o 
  -6 -11   1       41.73       58.66     12.46 o 
  -5 -11   1        0.06        1.38     12.61 o 
  -4 -11   1        9.53       15.27      9.48 o 
  -3 -11   1       27.26       21.25      9.87 o 
  -2 -11   1        1.66        1.40      9.82 o 
  -1 -11   1       23.19        5.41      9.90 o 
   0 -11   1       11.30        1.62     11.53 o 
   1 -11   1        0.18        8.90      9.32 o 
   2 -11   1       32.64       43.18      9.73 o 
   3 -11   1        3.06        0.74      9.22 o 
   4 -11   1       34.88       37.95      8.91 o 
   5 -11   1        5.16       11.54      9.03 o 
   6 -11   1        1.02       -8.70     11.02 o 
   7 -11   1        0.11        6.12     20.68 o 
   8 -11   1        0.27       -0.52     15.72 o 
  -8 -10   1       49.83       50.81     12.82 o 
  -7 -10   1        0.30        2.01     12.98 o 
  -6 -10   1        0.09       -5.60     16.97 o 
  -5 -10   1       34.63       32.33     10.25 o 
  -4 -10   1      138.27      165.00      9.98 o 
  -3 -10   1       25.60       11.11     10.57 o 
  -2 -10   1      874.16      917.42     14.71 o 
  -1 -10   1        5.42       -0.60      9.33 o 
   0 -10   1      200.44      201.41     14.95 o 
   1 -10   1        2.45        6.23     12.53 o 
   2 -10   1        2.70       -0.49     10.25 o 
   3 -10   1      146.24      170.99     19.24 o 
   4 -10   1       66.14       80.62      9.57 o 
   5 -10   1       15.06       16.82      9.30 o 
   6 -10   1       11.30       18.57      9.63 o 
   7 -10   1        5.45       -5.32     21.00 o 
   8 -10   1        0.31        9.09     15.04 o 
   9 -10   1       13.59       18.56     13.69 o 
  -9  -9   1        0.79       -2.46     10.39 o 
  -8  -9   1        0.32        2.84     11.42 o 
  -7  -9   1       11.57       -0.91     11.75 o 
  -6  -9   1       36.57       23.54     12.30 o 
  -5  -9   1       20.48       19.07     10.69 o 
  -4  -9   1      606.32      641.83     14.21 o 
  -3  -9   1       25.30       31.06     11.35 o 
  -2  -9   1      104.00      112.59     12.00 o 
  -1  -9   1       73.54       75.86     15.63 o 
   0  -9   1     1067.54     1065.60    108.24 o 
   1  -9   1      120.49      137.23      9.23 o 
   2  -9   1      138.84      150.32     10.56 o 
   3  -9   1        5.04       16.83     10.07 o 
   4  -9   1       26.76       36.72     10.08 o 
   5  -9   1       13.00       10.86      8.94 o 
   6  -9   1       56.44       88.10     14.88 o 
   7  -9   1       53.11       33.54     13.15 o 
   8  -9   1      143.87      155.70     14.00 o 
   9  -9   1        1.32        4.07     13.63 o 
  10  -9   1        6.76       24.83     20.43 o 
  -9  -8   1        1.02       -0.42     12.84 o 
  -8  -8   1       14.61       26.95     11.32 o 
  -7  -8   1        3.72       -1.21      9.51 o 
  -6  -8   1        9.68       23.23     13.04 o 
  -5  -8   1        0.14       12.77     10.78 o 
  -4  -8   1       35.65       35.92     10.05 o 
  -3  -8   1      134.25      125.56     10.52 o 
  -2  -8   1     1765.83     1802.29     56.49 o 
  -1  -8   1      173.45      184.75     17.71 o 
   0  -8   1     1259.58     1254.64     38.35 o 
   1  -8   1       78.45       59.60     10.63 o 
   2  -8   1      208.20      202.82     17.13 o 
   3  -8   1       25.59       22.33     11.36 o 
   4  -8   1       97.81      107.06     13.02 o 
   5  -8   1       28.84       19.99      8.38 o 
   6  -8   1        1.48        4.10     19.07 o 
   7  -8   1        8.24        7.50     11.12 o 
   8  -8   1        1.84       -6.07     17.79 o 
   9  -8   1        8.32      -20.18     20.18 o 
  10  -8   1        5.89       -7.07     15.17 o 
  11  -8   1        7.51        1.26     18.06 o 
 -10  -7   1        9.92       10.98     10.50 o 
  -9  -7   1        1.46       13.08     10.16 o 
  -8  -7   1       94.02       87.09     10.13 o 
  -7  -7   1       13.43       13.86     11.12 o 
  -6  -7   1       23.73       18.94      9.70 o 
  -5  -7   1       45.56       45.57     13.67 o 
  -4  -7   1      975.61     1058.38     54.22 o 
  -3  -7   1      194.97      198.68     11.35 o 
  -2  -7   1     2550.51     2154.81    135.42 o 
  -1  -7   1       26.14       25.85      9.75 o 
   0  -7   1      754.39      641.01     96.72 o 
   1  -7   1       36.11       38.29      8.58 o 
   2  -7   1     1635.50     1659.99    104.14 o 
   3  -7   1      321.52      309.39     20.46 o 
   4  -7   1      911.41     1024.79     26.65 o 
   5  -7   1       47.24       36.64     10.79 o 
   6  -7   1       35.10       44.89     11.36 o 
   7  -7   1        0.58        5.52     19.28 o 
   8  -7   1       64.27       63.05     15.90 o 
   9  -7   1        3.89       -1.46     16.18 o 
  10  -7   1       85.85       78.10     15.87 o 
  11  -7   1        5.91        8.82     21.58 o 
 -11  -6   1        1.36        4.83     15.04 o 
 -10  -6   1       26.28       11.40     10.99 o 
  -9  -6   1        0.86       13.09     11.01 o 
  -8  -6   1        1.09       -0.61     10.35 o 
  -7  -6   1       23.06       18.73     11.89 o 
  -6  -6   1        6.41        3.25     10.55 o 
  -5  -6   1       80.03       87.19     10.75 o 
  -4  -6   1      714.86      637.88     24.44 o 
  -3  -6   1        5.32        1.52      8.04 o 
  -2  -6   1        3.33        8.56      7.92 o 
  -1  -6   1      156.71      183.44     15.38 o 
   0  -6   1     2383.15     2326.14     79.01 o 
   1  -6   1      977.71     1069.01     67.32 o 
   2  -6   1     2139.13     2187.25     85.91 o 
   3  -6   1       19.57       25.99      9.43 o 
   4  -6   1       60.48       81.58      9.04 o 
   5  -6   1        0.99       -2.69     13.53 o 
   6  -6   1       64.14       81.17     11.98 o 
   7  -6   1       30.20       39.71     16.90 o 
   8  -6   1       31.32       50.96     20.40 o 
   9  -6   1       15.10       39.33     14.84 o 
  10  -6   1        1.97       15.80     10.57 o 
  11  -6   1        0.03       13.36     10.66 o 
  12  -6   1        5.66       24.08     12.33 o 
 -11  -5   1        0.45       10.94     15.32 o 
 -10  -5   1        2.41       14.69     29.48 o 
  -9  -5   1        0.10        3.64     10.77 o 
  -8  -5   1      485.06      500.36     40.46 o 
  -7  -5   1       44.03       36.90     10.66 o 
  -6  -5   1       56.80       49.67     10.37 o 
  -5  -5   1       13.80       15.58      8.07 o 
  -4  -5   1      208.05      231.83     25.28 o 
  -3  -5   1      127.11      127.54     28.79 o 
  -2  -5   1     1260.10     1179.06     98.01 o 
  -1  -5   1      351.92      367.04     20.91 o 
   0  -5   1     1417.94     1189.98     76.69 o 
   1  -5   1       82.91       83.04      9.23 o 
   2  -5   1       41.02       28.46      8.39 o 
   3  -5   1       21.71       24.58      8.86 o 
   4  -5   1     1193.61     1257.39     29.71 o 
   5  -5   1       65.63       49.08     14.42 o 
   6  -5   1        3.82       -3.36     11.56 o 
   7  -5   1       47.53       36.96     13.91 o 
   8  -5   1       10.00       -4.79     12.33 o 
   9  -5   1        0.67        0.03     14.62 o 
  10  -5   1       41.96       35.86     11.94 o 
  11  -5   1        1.77        2.09     10.57 o 
  12  -5   1        1.29       -9.11     11.99 o 
 -11  -4   1        1.11      -15.54     15.54 o 
 -10  -4   1       82.77       99.30     37.62 o 
  -9  -4   1       16.68        9.49     11.61 o 
  -8  -4   1      232.92      244.82     15.60 o 
  -7  -4   1       11.24       19.40     10.71 o 
  -6  -4   1       13.75       11.28     10.87 o 
  -5  -4   1      118.45      116.26      8.39 o 
  -4  -4   1      781.56      708.62     22.46 o 
  -3  -4   1      106.71      122.82     10.42 o 
  -2  -4   1     6765.02     4508.61   1310.11 o 
  -1  -4   1      222.79      215.36     15.54 o 
   0  -4   1     1579.93     1436.99     71.15 o 
   1  -4   1      168.55      192.32     11.37 o 
   2  -4   1     7435.43     7468.40     45.81 o 
   3  -4   1      484.18      488.82     13.63 o 
   4  -4   1     1144.27     1112.82     38.05 o 
   5  -4   1       26.73       20.25     11.41 o 
   6  -4   1       75.21       93.67     14.15 o 
   7  -4   1       31.81        8.38     18.54 o 
   8  -4   1       40.66       29.61     24.37 o 
   9  -4   1       37.32       37.48     14.27 o 
  10  -4   1        0.58       -1.46     12.01 o 
  11  -4   1        0.99       24.69     13.57 o 
  12  -4   1        5.33      -11.30     21.66 o 
 -12  -3   1       26.16      -14.67     23.94 o 
 -11  -3   1        2.52       15.59     14.92 o 
 -10  -3   1       13.48       -0.49     19.69 o 
  -9  -3   1       50.12       52.02     15.87 o 
  -8  -3   1      229.58      234.33     15.00 o 
  -7  -3   1       70.89       62.15     15.02 o 
  -6  -3   1      754.77      749.36     12.41 o 
  -5  -3   1       18.67       19.61      8.39 o 
  -4  -3   1      156.91       99.78      8.58 o 
  -3  -3   1      259.03      274.19     10.91 o 
  -2  -3   1      105.10       95.36      8.85 o 
  -1  -3   1      371.17      394.65     25.02 o 
   0  -3   1     4585.45     4685.45    393.39 o 
   1  -3   1      708.93      809.77     14.02 o 
   2  -3   1    10054.00    10038.85    162.66 o 
   3  -3   1      562.23      645.69     29.33 o 
   4  -3   1       84.75       80.19     14.69 o 
   5  -3   1      259.85      276.67     21.05 o 
   6  -3   1      146.28      166.29     10.69 o 
   7  -3   1       50.98       55.64     14.32 o 
   8  -3   1       44.19       38.88     15.51 o 
   9  -3   1        0.20        3.72     12.55 o 
  10  -3   1        0.34       18.08     12.12 o 
  11  -3   1        7.26       11.71     17.84 o 
  12  -3   1        8.28        7.79     12.61 o 
 -12  -2   1        3.50       -4.45     17.07 o 
 -11  -2   1       16.50       24.31     15.86 o 
 -10  -2   1        0.80      -20.28     20.28 o 
  -9  -2   1      101.80      109.29     16.45 o 
  -8  -2   1      237.06      197.25     21.96 o 
  -7  -2   1       48.77       46.17     14.75 o 
  -6  -2   1     1319.49     1277.69     30.07 o 
  -5  -2   1        0.16        4.42      8.18 o 
  -4  -2   1      149.18      167.27     11.53 o 
  -3  -2   1      169.89      182.15     10.45 o 
  -2  -2   1     1710.60     1854.05     46.68 o 
  -1  -2   1      135.73      170.96     11.58 o 
   0  -2   1      332.96      321.65     13.87 o 
   1  -2   1      324.75      387.27     13.92 o 
   2  -2   1       28.03       63.36     13.06 o 
   3  -2   1      498.64      532.41     21.32 o 
   4  -2   1     2315.23     2319.47     51.41 o 
   5  -2   1      701.34      698.99     19.89 o 
   6  -2   1       81.64       65.27     14.40 o 
   7  -2   1      296.84      343.69     21.37 o 
   8  -2   1      411.19      441.37     22.45 o 
   9  -2   1        0.77       16.87     19.69 o 
  10  -2   1      113.00       76.73     21.86 o 
  11  -2   1        7.19       22.69     15.76 o 
  12  -2   1       29.93       28.89     16.39 o 
 -12  -1   1       23.89       37.15     20.36 o 
 -11  -1   1        0.59       27.05     21.74 o 
 -10  -1   1      240.20      228.43     20.75 o 
  -9  -1   1        2.92       -9.86     15.22 o 
  -8  -1   1      827.65      870.95     20.08 o 
  -7  -1   1       36.87       24.65     13.88 o 
  -6  -1   1       12.93       30.90     18.80 o 
  -5  -1   1       98.89       97.84     17.24 o 
  -4  -1   1     3127.13     2952.97    139.99 o 
  -3  -1   1       85.29       79.03     11.59 o 
  -2  -1   1    19263.23    20072.06    171.20 o 
  -1  -1   1        7.31       11.40     12.73 o 
   2  -1   1     8364.82     8978.29    101.70 o 
   3  -1   1     1842.57     1990.98     60.95 o 
   4  -1   1     9834.65    10214.84    622.38 o 
   5  -1   1       14.26        5.98     12.92 o 
   6  -1   1      171.78      191.84     20.48 o 
   7  -1   1      114.60      113.51     14.23 o 
   8  -1   1      266.84      271.66     20.73 o 
   9  -1   1        2.35       -1.61     14.50 o 
  10  -1   1      193.22      212.64     16.53 o 
  11  -1   1       43.78       16.25     19.89 o 
  12  -1   1       91.72       56.27     17.05 o 
 -12   0   1       31.16       38.47     15.72 o 
 -11   0   1       23.57       -4.50     15.54 o 
 -10   0   1      103.82      110.74     16.18 o 
  -9   0   1       70.40      100.94     20.58 o 
  -8   0   1      497.28      533.51     18.50 o 
  -7   0   1        0.25        5.76     13.22 o 
  -6   0   1     3094.33     3036.29     35.50 o 
  -5   0   1     1162.39     1292.36     23.99 o 
  -4   0   1     1435.42     1402.19     27.69 o 
  -3   0   1      286.57      308.00     16.39 o 
  -1   0   1        4.83       11.66     23.34 o 
   1   0   1       55.36       84.29     18.95 o 
   2   0   1     1357.25     1354.47     25.05 o 
   3   0   1     3634.29     3774.88     34.70 o 
   4   0   1      299.16      323.45     13.92 o 
   5   0   1        0.48        2.13     10.00 o 
   6   0   1     1440.02     1289.79    393.74 o 
   7   0   1       43.87       46.05     18.26 o 
   8   0   1      527.96      570.19     23.02 o 
   9   0   1        3.15       10.23     14.60 o 
  10   0   1       21.20       31.64     16.43 o 
  11   0   1        0.71       -3.21     15.54 o 
  12   0   1        0.04        1.14     16.60 o 
 -12   1   1        0.10       -7.23     14.64 o 
 -11   1   1       10.80       24.55     14.42 o 
 -10   1   1        3.80       -4.47     11.67 o 
  -9   1   1        0.14        8.44     10.21 o 
  -8   1   1       50.74       62.84     14.62 o 
  -7   1   1        9.49       -5.01     13.66 o 
  -6   1   1      864.41      920.61     20.95 o 
  -5   1   1      433.00      473.31     21.96 o 
  -4   1   1      445.48      482.83     32.32 o 
  -3   1   1     1558.59     1745.19     34.04 o 
  -2   1   1     6783.99     7513.19    430.20 o 
  -1   1   1       70.61       86.39     16.70 o 
   0   1   1     1391.16     1370.47     43.16 o 
   1   1   1        4.98        6.35     16.23 o 
   2   1   1     2560.77     2574.70    135.38 o 
   3   1   1     1844.93     1841.32    100.36 o 
   4   1   1     1839.14     1851.36     20.44 o 
   5   1   1       68.75       88.81     13.01 o 
   6   1   1       19.07       11.80      8.94 o 
   7   1   1        0.15        4.32      9.49 o 
   8   1   1       69.02       83.51     24.62 o 
   9   1   1        5.90        4.82     19.76 o 
  10   1   1       30.18       25.79     16.45 o 
  11   1   1        0.46        0.82     22.60 o 
  12   1   1        2.64       -6.62     20.53 o 
 -12   2   1       10.53        8.09     14.46 o 
 -11   2   1        0.29      -12.60     19.37 o 
 -10   2   1        6.69        2.45     10.64 o 
  -9   2   1        0.67       -1.14     29.56 o 
  -8   2   1       27.97       23.53     11.15 o 
  -7   2   1       41.78       37.98      9.94 o 
  -6   2   1      226.28      234.01     21.76 o 
  -5   2   1       63.11       67.64     15.05 o 
  -4   2   1     4571.88     4990.44     53.65 o 
  -3   2   1       93.32       94.51     11.24 o 
  -2   2   1     2920.47     2749.06     47.97 o 
  -1   2   1       55.80       66.53     13.41 o 
   0   2   1     7187.25     5961.08    223.77 o 
   1   2   1        0.16        3.15     15.44 o 
   2   2   1     7608.87     7033.72     54.37 o 
   3   2   1      143.32      138.39     13.71 o 
   4   2   1     4217.13     4056.11    199.49 o 
   5   2   1      263.77      297.73     11.12 o 
   6   2   1      231.47      206.30     10.79 o 
   7   2   1       36.00       39.26      9.82 o 
   8   2   1      226.06      247.51     38.63 o 
   9   2   1        4.45       14.52     12.50 o 
  10   2   1       46.30       30.06     15.69 o 
  11   2   1        1.17        0.00     16.82 o 
  12   2   1        2.26       26.28     21.94 o 
 -12   3   1        0.75        1.09     34.19 o 
 -11   3   1        0.80       14.30     14.72 o 
 -10   3   1        2.49        9.19     13.43 o 
  -9   3   1        3.48        1.05     14.03 o 
  -8   3   1       85.32       88.72     11.52 o 
  -7   3   1       25.32       35.62     19.94 o 
  -6   3   1       61.06       83.59     24.91 o 
  -5   3   1      166.79      186.52     12.26 o 
  -4   3   1     1320.79     1309.61     17.48 o 
  -3   3   1       10.30       19.86     12.82 o 
  -2   3   1        8.31        5.77     10.32 o 
  -1   3   1       39.36       36.94     10.27 o 
   0   3   1     6229.40     5872.29     48.31 o 
   1   3   1      114.02      123.96     15.13 o 
   2   3   1     1982.80     1657.96     43.98 o 
   3   3   1       19.93       28.13     10.54 o 
   4   3   1      174.57      174.78     11.46 o 
   5   3   1       25.94       25.51     11.06 o 
   6   3   1       29.05        5.68      9.63 o 
   7   3   1        3.36       -7.73      9.30 o 
   8   3   1      155.06      183.61     16.48 o 
   9   3   1        2.24        4.98     12.86 o 
  10   3   1       16.00       16.39     13.09 o 
  11   3   1        0.28       -9.21     16.01 o 
  12   3   1        1.61        4.27     15.91 o 
 -12   4   1       40.65       26.47     12.98 o 
 -11   4   1        2.67        1.99     14.15 o 
 -10   4   1        1.63       18.09     12.01 o 
  -9   4   1       10.72       25.46     11.52 o 
  -8   4   1       46.30       42.79     15.56 o 
  -7   4   1       75.49       58.43     12.41 o 
  -6   4   1      938.29      942.15     31.09 o 
  -5   4   1        5.92       -4.51     14.86 o 
  -4   4   1       17.39       34.00     13.14 o 
  -3   4   1      151.43      169.04     12.91 o 
  -2   4   1     3678.50     3427.24     90.76 o 
  -1   4   1      383.07      438.86     16.54 o 
   0   4   1     6529.82     5975.59    187.85 o 
   1   4   1      123.26      138.73     11.47 o 
   2   4   1      282.99      312.98     12.02 o 
   3   4   1        0.85       11.94     13.58 o 
   4   4   1      586.08      509.61     24.38 o 
   5   4   1        3.50       16.09     10.73 o 
   6   4   1     1002.29      943.04     18.17 o 
   7   4   1        7.55       -0.19      9.31 o 
   8   4   1       53.36       49.00     10.32 o 
   9   4   1        1.39        6.77     10.14 o 
  10   4   1       32.92       34.96     10.92 o 
  11   4   1        1.78       -9.38     16.73 o 
 -12   5   1        0.03      -13.05     13.05 o 
 -11   5   1        9.13        7.34     13.33 o 
 -10   5   1       49.83       50.35     10.71 o 
  -9   5   1       19.36       25.35     21.27 o 
  -8   5   1      419.20      407.02     18.05 o 
  -7   5   1       32.39       29.36     14.82 o 
  -6   5   1      105.95      120.91     13.72 o 
  -5   5   1       49.82       41.29      9.75 o 
  -4   5   1     2561.28     2697.13    104.39 o 
  -3   5   1      299.98      321.01     14.72 o 
  -2   5   1     8091.30     8575.99     67.95 o 
  -1   5   1       95.84      102.56     10.67 o 
   0   5   1       94.41       90.27     12.24 o 
   1   5   1       27.85       39.48     13.62 o 
   2   5   1      297.38      227.00     10.90 o 
   3   5   1       66.35       51.85     11.24 o 
   4   5   1     2810.72     2800.84     23.69 o 
   5   5   1       27.80       13.22     14.22 o 
   6   5   1      594.91      605.80     27.26 o 
   7   5   1        1.10       -2.32      9.60 o 
   8   5   1       82.27       63.98     14.90 o 
   9   5   1       10.61       16.05     14.25 o 
  10   5   1       28.57       30.21     10.84 o 
  11   5   1        1.11       -1.84     11.61 o 
 -11   6   1        3.76      -14.42     18.22 o 
 -10   6   1        6.31        9.91     11.03 o 
  -9   6   1       20.58       25.72     14.08 o 
  -8   6   1        3.13       -4.59     14.79 o 
  -7   6   1        1.98       -8.63     16.64 o 
  -6   6   1      113.77      117.88     11.45 o 
  -5   6   1      319.42      280.70     11.56 o 
  -4   6   1      598.58      611.67     32.75 o 
  -3   6   1        1.63       -4.84     11.36 o 
  -2   6   1      395.02      398.61     13.86 o 
  -1   6   1       31.02       33.55     11.18 o 
   0   6   1     4243.08     4175.44     31.86 o 
   1   6   1      179.04      176.37     12.50 o 
   2   6   1     3167.33     2989.00     47.70 o 
   3   6   1      133.84      156.79     10.31 o 
   4   6   1      330.93      347.82     13.60 o 
   5   6   1        6.96       16.89      8.86 o 
   6   6   1      244.93      221.98     18.11 o 
   7   6   1        3.10       10.15     10.61 o 
   8   6   1       34.03       42.03     10.62 o 
   9   6   1        0.04        1.92      9.45 o 
  10   6   1        4.91        1.90     12.26 o 
 -11   7   1        0.19        4.31     11.61 o 
 -10   7   1        6.56       25.07     16.08 o 
  -9   7   1        0.31       -0.73     12.80 o 
  -8   7   1      194.71      172.16     14.23 o 
  -7   7   1      102.28       93.93     15.44 o 
  -6   7   1      658.68      638.50     55.27 o 
  -5   7   1       29.88       43.82      8.99 o 
  -4   7   1        5.75       13.32     11.36 o 
  -3   7   1        5.02        8.22      9.11 o 
  -2   7   1     1462.39     1398.75     65.66 o 
  -1   7   1      221.57      225.47     14.22 o 
   0   7   1     1611.36     1499.90     87.83 o 
   1   7   1      162.69      159.74     10.59 o 
   2   7   1      214.42      212.56     15.21 o 
   3   7   1        0.39       -5.07     19.13 o 
   4   7   1     1122.06     1070.68    121.49 o 
   5   7   1        0.70       -8.54      9.22 o 
   6   7   1      724.01      786.30     14.44 o 
   7   7   1        5.62       10.38     10.02 o 
   8   7   1       14.09        4.08     11.91 o 
   9   7   1        2.14       -6.61     10.35 o 
  10   7   1        0.56       15.34     12.22 o 
 -10   8   1        2.31       -0.32     19.44 o 
  -9   8   1        0.70      -20.64     23.28 o 
  -8   8   1       16.25       10.84     12.71 o 
  -7   8   1        8.16        8.04     12.68 o 
  -6   8   1       35.42       30.90     16.08 o 
  -5   8   1      105.16       90.14      9.98 o 
  -4   8   1      149.32      145.68      9.66 o 
  -3   8   1      428.34      425.15     22.08 o 
  -2   8   1      405.75      458.77     26.64 o 
  -1   8   1      257.93      276.93     10.67 o 
   0   8   1      293.18      280.03     26.22 o 
   1   8   1       76.82       73.35     10.97 o 
   2   8   1     3120.82     3072.06    103.37 o 
   3   8   1      137.30      113.24     10.65 o 
   4   8   1      494.23      446.79    117.57 o 
   5   8   1       77.24       72.53     12.71 o 
   6   8   1       18.08       19.71     11.75 o 
   7   8   1       26.63       17.17     11.12 o 
   8   8   1       77.36       60.24     18.66 o 
   9   8   1        1.17       13.04     14.08 o 
 -10   9   1        6.02       -4.42     16.05 o 
  -9   9   1        0.57      -11.88     12.93 o 
  -8   9   1        4.40       -0.75     11.03 o 
  -7   9   1        2.49        5.84     12.89 o 
  -6   9   1        0.80       -1.61     12.33 o 
  -5   9   1        8.37        4.08     10.60 o 
  -4   9   1       37.52       38.84     11.81 o 
  -3   9   1        0.61       -0.42     10.26 o 
  -2   9   1      134.70      165.71     16.57 o 
  -1   9   1      128.54      104.28     10.03 o 
   0   9   1       18.96       18.38      8.23 o 
   1   9   1       24.80       28.92      9.74 o 
   2   9   1       61.74       47.10     10.39 o 
   3   9   1       10.17        9.84     15.54 o 
   4   9   1      125.75      139.56     15.83 o 
   5   9   1        8.20       15.04      9.65 o 
   6   9   1       50.44       61.13     10.20 o 
   7   9   1       19.03       -4.26     14.84 o 
   8   9   1        6.26       17.24     11.42 o 
  -9  10   1        2.08       -7.67     15.10 o 
  -8  10   1       29.85       30.33     12.18 o 
  -7  10   1       26.14       14.61     11.36 o 
  -6  10   1      146.56      148.70     14.35 o 
  -5  10   1        2.17      -12.33     12.33 o 
  -4  10   1       24.52       23.73     17.24 o 
  -3  10   1        0.15       -3.28     11.00 o 
  -2  10   1      302.32      312.27     12.59 o 
  -1  10   1       34.17       34.07     13.12 o 
   0  10   1      352.85      400.66     36.94 o 
   1  10   1       44.56       43.42     10.57 o 
   2  10   1        0.45        2.19      9.92 o 
   3  10   1        0.77       -1.53      9.72 o 
   4  10   1        6.09       18.42     11.98 o 
   5  10   1        1.37        2.30     10.02 o 
   6  10   1       99.83      103.65     19.61 o 
   7  10   1        2.54       17.66      9.40 o 
  -8  11   1        1.32        1.00     16.36 o 
  -7  11   1        0.03        9.81     12.23 o 
  -6  11   1        4.82        8.17     10.28 o 
  -5  11   1        1.41       12.66     11.63 o 
  -4  11   1        4.09       -0.03     11.95 o 
  -3  11   1       11.69        2.71     12.56 o 
  -2  11   1       57.45       41.38     16.20 o 
  -1  11   1       38.36       39.52     12.13 o 
   0  11   1       27.09       17.27     10.14 o 
   1  11   1        5.58       -2.94      9.32 o 
   2  11   1        3.17        0.85      9.96 o 
   3  11   1       17.97       38.12     14.45 o 
   4  11   1       19.73       14.66     10.61 o 
   5  11   1        4.71       -5.25     18.86 o 
   6  11   1        4.46       10.07     12.06 o 
  -6  12   1       13.80       14.89     11.82 o 
  -5  12   1        4.34       -5.95     10.18 o 
  -4  12   1        1.02      -10.18     10.18 o 
  -3  12   1       21.94       16.58     10.33 o 
  -2  12   1        0.05       21.76      9.96 o 
  -1  12   1        1.02      -10.79     10.79 o 
   0  12   1        9.02       -8.15     10.12 o 
   1  12   1        7.86       -2.44     10.43 o 
   2  12   1       14.18       16.36     16.17 o 
   3  12   1        4.74       22.35      9.93 o 
   4  12   1       14.21       29.52     31.81 o 
  -4  13   1        6.61        9.92      9.73 o 
  -3  13   1        0.19       12.31     11.77 o 
  -2  13   1        4.71        6.55     10.76 o 
  -1  13   1       19.23        9.00     11.34 o 
   0  13   1       36.59       28.87     11.76 o 
   1  13   1        6.64       19.56      9.74 o 
   2  13   1        6.81       13.20     13.58 o 
  -2 -14   2        0.04       10.22     25.08 o 
  -1 -14   2        2.47        7.26     11.12 o 
   0 -14   2        1.36      -11.15     12.05 o 
   1 -14   2        0.35        6.62     10.97 o 
   2 -14   2        0.36       -5.88      9.78 o 
   3 -14   2        0.58       -8.61     11.40 o 
   4 -14   2        2.43       13.60     11.58 o 
  -4 -13   2        0.69        3.08     10.26 o 
  -3 -13   2       16.90        8.78     11.35 o 
  -2 -13   2        8.44       21.72      9.40 o 
  -1 -13   2       26.70       52.64      9.91 o 
   0 -13   2        9.81        9.36     10.34 o 
   1 -13   2        0.64        4.47     12.05 o 
   2 -13   2       30.36       38.00     11.88 o 
   3 -13   2        2.38       12.26      9.98 o 
   4 -13   2       10.19       15.89     12.26 o 
   5 -13   2        2.36       16.90     11.37 o 
   6 -13   2        0.01       -6.34     10.75 o 
  -6 -12   2       25.47       32.02     13.08 o 
  -5 -12   2       12.03       23.86     11.14 o 
  -4 -12   2        0.84        4.84     12.10 o 
  -3 -12   2        0.91      -10.45     10.45 o 
  -2 -12   2       11.79       21.37     16.28 o 
  -1 -12   2       43.13       35.57     11.33 o 
   0 -12   2       85.01      104.60     19.40 o 
   1 -12   2       45.32       53.76     10.45 o 
   2 -12   2       11.68       24.23     11.46 o 
   3 -12   2       13.49        4.98     11.25 o 
   4 -12   2        0.03       17.88     10.64 o 
   5 -12   2        0.95        7.78     11.90 o 
   6 -12   2        0.70       -1.09     10.17 o 
   7 -12   2        6.06       30.63     17.08 o 
   8 -12   2       16.15        5.84     16.34 o 
  -7 -11   2        1.47        9.10     10.91 o 
  -6 -11   2        1.28        7.39     12.34 o 
  -5 -11   2        5.20        2.70     10.69 o 
  -4 -11   2        0.21        6.68     10.01 o 
  -3 -11   2        0.43        2.56     11.09 o 
  -2 -11   2       92.77      106.95     14.01 o 
  -1 -11   2        2.82       -9.52      9.83 o 
   0 -11   2      164.76      183.24      9.92 o 
   1 -11   2       38.58       44.83     12.36 o 
   2 -11   2        2.38       -5.60     10.56 o 
   3 -11   2        0.11       11.32      9.97 o 
   4 -11   2       30.03       17.83     11.43 o 
   5 -11   2        1.25       24.58     12.03 o 
   6 -11   2        0.13        7.65     19.21 o 
   7 -11   2        0.19      -14.53     14.88 o 
   8 -11   2        0.84        0.79     17.53 o 
   9 -11   2        0.53       -4.25     14.77 o 
  -8 -10   2        0.42      -13.87     13.87 o 
  -7 -10   2        4.21        7.64     11.89 o 
  -6 -10   2        3.59      -10.72     10.72 o 
  -5 -10   2        1.32        4.28     20.62 o 
  -4 -10   2       16.83       10.21      9.44 o 
  -3 -10   2       28.35       13.16      8.89 o 
  -2 -10   2      304.62      326.96     26.53 o 
  -1 -10   2      168.63      129.16     10.67 o 
   0 -10   2      195.00      184.45     10.37 o 
   1 -10   2       15.23       17.70      9.44 o 
   2 -10   2      142.78      150.92     11.75 o 
   3 -10   2       95.35      102.60      9.89 o 
   4 -10   2       69.34       77.09     10.05 o 
   5 -10   2       35.94       24.43     10.82 o 
   6 -10   2       68.79       83.70     15.02 o 
   7 -10   2        2.29      -10.61     13.71 o 
   8 -10   2        7.54       20.99     22.99 o 
   9 -10   2        0.56        2.07     13.13 o 
  10 -10   2        1.27      -20.63     21.24 o 
  -9  -9   2        9.23       10.34     25.83 o 
  -8  -9   2        9.18       12.20     11.98 o 
  -7  -9   2        0.05       -1.31     11.17 o 
  -6  -9   2       18.94       19.83     17.24 o 
  -5  -9   2       29.58       29.29     13.19 o 
  -4  -9   2       11.92       22.27     10.54 o 
  -3  -9   2       69.19       69.17     13.32 o 
  -2  -9   2       31.40       21.23      8.94 o 
  -1  -9   2        6.11        7.23      8.97 o 
   0  -9   2      106.79      119.22      9.40 o 
   1  -9   2      142.14      149.61     15.39 o 
   2  -9   2        2.64        7.63      9.07 o 
   3  -9   2        4.57       -5.54      9.01 o 
   4  -9   2        8.91        7.02      8.29 o 
   5  -9   2        0.03       -9.43     12.04 o 
   6  -9   2       96.06       94.10     13.12 o 
   7  -9   2       18.05        2.84     14.36 o 
   8  -9   2        1.02        4.73     22.29 o 
   9  -9   2        0.52      -21.81     22.23 o 
  10  -9   2        6.68        1.19     12.67 o 
 -10  -8   2        0.05        1.93     14.07 o 
  -9  -8   2        3.04        5.31     11.33 o 
  -8  -8   2      252.37      217.56     11.83 o 
  -7  -8   2       24.61       21.91     10.01 o 
  -6  -8   2      479.43      487.08     12.00 o 
  -5  -8   2       67.08       75.39      9.85 o 
  -4  -8   2      379.99      391.50     17.13 o 
  -3  -8   2        6.53       10.48      9.06 o 
  -2  -8   2       86.75      101.74     11.49 o 
  -1  -8   2      372.46      363.69     19.06 o 
   0  -8   2      434.50      469.42     12.34 o 
   1  -8   2      225.77      220.23     11.10 o 
   2  -8   2       22.16        6.58     10.82 o 
   3  -8   2       53.27       56.98     10.46 o 
   4  -8   2      112.51      126.02     13.18 o 
   5  -8   2       57.55       49.12     10.29 o 
   6  -8   2        7.14       -0.60     14.82 o 
   7  -8   2        6.12       -4.04     12.37 o 
   8  -8   2       12.37        0.93     13.99 o 
   9  -8   2       14.19       19.02     16.33 o 
  10  -8   2        1.42      -12.41     12.68 o 
  11  -8   2        1.47       -3.35     19.37 o 
 -10  -7   2       31.28       10.61     14.25 o 
  -9  -7   2        5.51      -11.18     11.61 o 
  -8  -7   2       24.90       33.47     10.71 o 
  -7  -7   2        1.14       13.25      9.47 o 
  -6  -7   2      205.59      180.31     12.78 o 
  -5  -7   2       14.24       28.84     10.01 o 
  -4  -7   2       30.22       29.89     10.50 o 
  -3  -7   2      165.91      161.44      9.73 o 
  -2  -7   2      686.13      691.20     13.37 o 
  -1  -7   2      249.87      204.01     16.26 o 
   0  -7   2      735.11      701.67     40.14 o 
   1  -7   2       32.84       37.41      9.84 o 
   2  -7   2      325.86      359.44     12.70 o 
   3  -7   2      129.75      133.48     11.23 o 
   4  -7   2      122.42      121.40      9.71 o 
   5  -7   2      145.66      140.47     17.17 o 
   6  -7   2       15.53        0.22     11.54 o 
   7  -7   2        4.69       26.96     14.17 o 
   8  -7   2        5.94       27.57     18.87 o 
   9  -7   2        3.83       10.32     12.48 o 
  10  -7   2        1.00        2.70     17.27 o 
  11  -7   2        2.17      -13.47     13.47 o 
 -11  -6   2        2.60       26.36     18.63 o 
 -10  -6   2        7.31      -12.03     12.03 o 
  -9  -6   2        1.45       -4.41     10.37 o 
  -8  -6   2       10.22       16.60     12.05 o 
  -7  -6   2        8.11       -0.92     10.68 o 
  -6  -6   2      736.29      736.61     32.24 o 
  -5  -6   2       45.96       36.37     10.41 o 
  -4  -6   2      387.72      323.35     11.78 o 
  -3  -6   2       95.70      105.80      9.49 o 
  -2  -6   2      300.48      288.61     26.97 o 
  -1  -6   2        1.10        5.95      8.96 o 
   0  -6   2     1259.17     1210.55     39.62 o 
   1  -6   2      115.55      109.21      9.68 o 
   2  -6   2      871.65      817.44     13.50 o 
   3  -6   2      353.40      349.84     11.10 o 
   4  -6   2       16.57       20.81     10.25 o 
   5  -6   2        9.98       11.29     12.25 o 
   6  -6   2       35.02       48.32     13.80 o 
   7  -6   2       34.25       39.77     13.86 o 
   8  -6   2       20.94       12.82     12.20 o 
   9  -6   2        0.85       -5.41     26.41 o 
  10  -6   2       11.89       14.24     13.46 o 
  11  -6   2        2.12       -8.26     12.11 o 
  12  -6   2        0.63       -5.90     11.22 o 
 -11  -5   2        3.08       11.88     18.21 o 
 -10  -5   2      129.47      115.51     16.92 o 
  -9  -5   2        1.39        5.99      9.82 o 
  -8  -5   2        4.18        8.80      9.58 o 
  -7  -5   2       81.10       81.12      9.38 o 
  -6  -5   2      227.57      223.21     15.97 o 
  -5  -5   2      161.80      182.59      9.03 o 
  -4  -5   2     3315.27     3722.67     87.28 o 
  -3  -5   2       12.62       17.80      8.74 o 
  -2  -5   2      346.54      400.38     21.64 o 
  -1  -5   2      441.28      476.68     34.18 o 
   0  -5   2     3135.21     3171.68    122.02 o 
   1  -5   2     1547.98     1610.23     50.37 o 
   2  -5   2      820.49      732.67     22.76 o 
   3  -5   2      102.91      112.97     11.21 o 
   4  -5   2      298.65      313.53     13.49 o 
   5  -5   2      177.82      183.56     12.45 o 
   6  -5   2       23.57       23.17     14.67 o 
   7  -5   2       10.11       36.91     24.96 o 
   8  -5   2       70.67       85.24     16.79 o 
   9  -5   2        6.31       18.33     17.84 o 
  10  -5   2        2.99        5.60     18.43 o 
  11  -5   2        0.31      -10.68     14.81 o 
  12  -5   2        0.10        2.45     13.12 o 
 -12  -4   2        0.03       -9.19     19.37 o 
 -11  -4   2        0.00      -19.14     19.14 o 
 -10  -4   2       36.39       43.28     16.33 o 
  -9  -4   2        0.03       -6.75     15.56 o 
  -8  -4   2      681.87      634.75     96.04 o 
  -7  -4   2       28.69       23.98      8.84 o 
  -6  -4   2       12.10        1.59     11.65 o 
  -5  -4   2       49.09       37.61     10.89 o 
  -4  -4   2     1163.20     1231.49     27.08 o 
  -3  -4   2      353.91      359.78     15.33 o 
  -2  -4   2    14058.05    13520.18    267.28 o 
  -1  -4   2      530.98      537.96     16.01 o 
   0  -4   2     2559.04     2371.60     87.52 o 
   1  -4   2      454.61      491.65     11.30 o 
   2  -4   2     1180.39     1243.23     21.56 o 
   3  -4   2      787.99      827.77     20.72 o 
   4  -4   2     2643.59     2837.65    152.59 o 
   5  -4   2      255.22      263.75     21.84 o 
   6  -4   2      238.75      262.78     12.53 o 
   7  -4   2        0.79        8.42     13.41 o 
   8  -4   2       22.42       -1.48     13.50 o 
   9  -4   2        4.72       -8.95     22.86 o 
  10  -4   2       80.67       74.92     25.30 o 
  11  -4   2        9.38       14.24     11.61 o 
  12  -4   2       26.43       38.43     11.73 o 
 -12  -3   2        4.47       20.31     16.70 o 
 -11  -3   2        3.71        8.05     19.29 o 
 -10  -3   2       32.39       11.68     16.80 o 
  -9  -3   2       10.05       15.83     21.17 o 
  -8  -3   2      432.88      480.52     21.57 o 
  -7  -3   2        0.81        6.39     15.97 o 
  -6  -3   2      578.95      611.11     18.41 o 
  -5  -3   2        0.56       -4.83      8.36 o 
  -4  -3   2    10193.59    10673.04    159.47 o 
  -3  -3   2      359.63      348.38     20.24 o 
  -2  -3   2     1316.88     1087.05     42.23 o 
  -1  -3   2        9.30       15.73      9.77 o 
   0  -3   2      328.81      320.29     14.77 o 
   1  -3   2       84.10      116.46     11.20 o 
   2  -3   2     9770.62    10259.65    242.00 o 
   3  -3   2      216.28      225.33     13.28 o 
   4  -3   2      165.74      144.83     20.50 o 
   5  -3   2      173.62      180.74     15.00 o 
   6  -3   2      243.22      269.83     16.06 o 
   7  -3   2       15.15        6.79     20.16 o 
   8  -3   2       10.10       -5.46     18.87 o 
   9  -3   2        0.40      -10.96     10.96 o 
  10  -3   2        3.39        5.48     25.59 o 
  11  -3   2        2.15       -3.40     12.20 o 
  12  -3   2       23.22      -13.28     19.01 o 
 -12  -2   2        3.17       15.59     21.89 o 
 -11  -2   2        0.13        8.18     20.23 o 
 -10  -2   2      290.40      305.80     24.95 o 
  -9  -2   2       34.52       12.33     22.43 o 
  -8  -2   2      568.22      569.85     17.84 o 
  -7  -2   2       24.35       31.27     14.06 o 
  -6  -2   2     1889.50     1759.43     22.79 o 
  -5  -2   2       16.12       21.10     11.12 o 
  -4  -2   2     1445.47     1341.57     37.03 o 
  -3  -2   2      337.55      343.07      9.63 o 
  -2  -2   2     6501.60     6822.22     83.67 o 
  -1  -2   2      182.20      225.57     12.64 o 
   0  -2   2    45720.30    44435.96   1732.09 o 
   1  -2   2      770.76      856.14     21.89 o 
   3  -2   2       65.62       66.45     13.78 o 
   4  -2   2      256.33      244.11     13.90 o 
   5  -2   2     1477.86     1597.83     23.48 o 
   6  -2   2     1238.76     1254.15     21.73 o 
   7  -2   2      133.22      123.71     20.65 o 
   8  -2   2      611.24      647.88     19.00 o 
   9  -2   2       63.99       49.83     20.38 o 
  10  -2   2       33.01       15.29     16.48 o 
  11  -2   2       26.66       20.36     19.96 o 
  12  -2   2        3.30       27.21     14.45 o 
 -12  -1   2       36.16       20.71     15.65 o 
 -11  -1   2        7.70      -21.37     21.37 o 
 -10  -1   2        5.83       -3.14     16.01 o 
  -9  -1   2      102.73      108.59     20.36 o 
  -8  -1   2      386.53      397.89     16.21 o 
  -7  -1   2        0.01       -1.21     18.03 o 
  -6  -1   2      170.45      156.17     14.67 o 
  -5  -1   2        9.35       10.77     18.18 o 
  -4  -1   2     4185.27     4505.96    247.71 o 
  -3  -1   2      241.51      265.46     16.69 o 
  -2  -1   2     5920.05     5924.45    135.43 o 
   0  -1   2      557.64      393.51     33.86 o 
   1  -1   2       63.50       73.85     14.38 o 
   2  -1   2    21186.99    23202.89    139.28 o 
   3  -1   2       19.21       12.74     10.08 o 
   4  -1   2    10948.96    11516.47    129.48 o 
   5  -1   2        1.75       10.72     13.27 o 
   6  -1   2     1005.47     1099.68     26.58 o 
   7  -1   2       26.32       26.06     12.23 o 
   8  -1   2      172.32      151.82     15.46 o 
   9  -1   2       33.26       16.50     15.74 o 
  10  -1   2      222.43      216.92     16.18 o 
  11  -1   2        0.06       -3.56     16.92 o 
  12  -1   2        4.54      -14.70     15.83 o 
 -12   0   2       58.65        3.19     13.69 o 
 -11   0   2        1.67       13.26     12.36 o 
 -10   0   2      515.57      549.87     26.48 o 
  -9   0   2       84.95       64.47     16.23 o 
  -8   0   2      403.42      434.97     17.32 o 
  -7   0   2        0.64       -2.54     19.66 o 
  -6   0   2       78.64       99.60     14.18 o 
  -5   0   2      166.53      183.60     17.01 o 
  -4   0   2    13457.80    13273.49    164.25 o 
  -3   0   2       32.00       29.62     13.69 o 
  -2   0   2      439.58      381.24     21.59 o 
  -1   0   2       17.70       22.25     11.10 o 
   0   0   2     1097.24     1137.46     31.23 o 
   1   0   2       41.54       27.64     13.48 o 
   2   0   2    31036.90    31854.92    189.02 o 
   3   0   2      520.19      532.25     18.84 o 
   4   0   2     1743.54     1675.90     40.70 o 
   5   0   2       98.14      101.81      9.72 o 
   6   0   2      493.85      473.14     23.17 o 
   7   0   2        1.73       -5.90     17.19 o 
   8   0   2      103.37       99.33     17.77 o 
   9   0   2       13.55       -5.66     14.85 o 
  10   0   2       33.04        2.12     22.13 o 
  11   0   2        2.45      -20.06     20.28 o 
  12   0   2        0.21       -4.15     15.93 o 
 -12   1   2        1.92        1.71     38.97 o 
 -11   1   2        0.53      -11.14     14.03 o 
 -10   1   2       28.88       24.06     11.91 o 
  -9   1   2        2.99        6.15     28.03 o 
  -8   1   2       54.95       52.58     10.62 o 
  -7   1   2       68.30       75.18      9.94 o 
  -6   1   2     4036.09     4172.98     82.45 o 
  -5   1   2      146.19      171.98     14.62 o 
  -4   1   2     3531.32     3885.38     48.64 o 
  -3   1   2       23.93       29.35     18.23 o 
  -2   1   2     1631.85     1716.26     30.00 o 
  -1   1   2        5.08        7.53     11.26 o 
   0   1   2     2351.76     2153.10    104.35 o 
   1   1   2      230.70      212.84     13.76 o 
   2   1   2     4328.57     4012.94    115.61 o 
   3   1   2      635.31      655.67     21.44 o 
   4   1   2      267.23      267.95     11.03 o 
   5   1   2      151.67      162.60     13.15 o 
   6   1   2     3045.97     3090.91    249.81 o 
   7   1   2       16.67       26.67     22.74 o 
   8   1   2      350.57      423.83     27.41 o 
   9   1   2        0.32       -2.60     15.73 o 
  10   1   2       33.05       32.66     23.59 o 
  11   1   2        0.21      -13.61     19.44 o 
  12   1   2       28.30       48.32     21.07 o 
 -12   2   2       18.37       15.95     19.47 o 
 -11   2   2        0.86        1.89     13.78 o 
 -10   2   2       63.15        7.09     47.81 o 
  -9   2   2       35.50       22.10     11.20 o 
  -8   2   2      214.52      202.12     17.93 o 
  -7   2   2        0.34       11.71     18.33 o 
  -6   2   2     1801.70     1819.59     41.33 o 
  -5   2   2      179.86      233.54     14.48 o 
  -4   2   2     1731.55     1817.77     31.13 o 
  -3   2   2       28.02       31.92     11.65 o 
  -2   2   2     8604.69     8825.50    155.99 o 
  -1   2   2       39.00       38.97     10.95 o 
   0   2   2     2052.98     1790.23     76.42 o 
   1   2   2        3.76       -0.52     13.99 o 
   2   2   2       12.77       26.79      9.27 o 
   3   2   2      303.78      324.83     12.67 o 
   4   2   2     1122.55      997.63     25.88 o 
   5   2   2        2.02        8.01     11.09 o 
   6   2   2      609.12      598.04     14.03 o 
   7   2   2       36.35       41.30     11.73 o 
   8   2   2       11.46       12.95     10.77 o 
   9   2   2        0.04      -11.04     11.04 o 
  10   2   2        9.12       34.61     15.73 o 
  11   2   2        0.85        3.73     15.46 o 
  12   2   2       11.99        6.74     22.68 o 
 -12   3   2        6.40       14.70     14.70 o 
 -11   3   2        3.13       -6.57     14.38 o 
 -10   3   2       41.04       56.02     15.87 o 
  -9   3   2        1.48        2.14     11.76 o 
  -8   3   2       46.14       45.43     16.30 o 
  -7   3   2        0.21        5.17     12.82 o 
  -6   3   2      126.99      121.19     15.01 o 
  -5   3   2       39.88       55.24     14.13 o 
  -4   3   2     6806.29     7031.56    114.30 o 
  -3   3   2       88.87       80.72     10.84 o 
  -2   3   2      864.50      830.14     56.73 o 
  -1   3   2       28.37       38.97     11.16 o 
   0   3   2       83.39      100.96     12.09 o 
   1   3   2        6.19        1.65     12.05 o 
   2   3   2     5629.52     4980.00    314.78 o 
   3   3   2       19.70       20.77     12.70 o 
   4   3   2     3334.04     3173.83     86.03 o 
   5   3   2        4.20       15.94      9.47 o 
   6   3   2       17.19       15.57     10.77 o 
   7   3   2        0.55       11.82     14.90 o 
   8   3   2      441.03      432.26     12.43 o 
   9   3   2       14.38        0.04      9.58 o 
  10   3   2        7.17       -1.97     10.12 o 
  11   3   2        0.18      -24.26     24.26 o 
 -12   4   2        0.79       11.89     26.40 o 
 -11   4   2        1.52       11.25     12.12 o 
 -10   4   2       15.45        3.82     25.70 o 
  -9   4   2        0.27       -7.09     18.18 o 
  -8   4   2        1.08       -6.42     13.55 o 
  -7   4   2        1.36        9.79     13.91 o 
  -6   4   2      931.18      964.44     18.16 o 
  -5   4   2      260.89      254.39     21.63 o 
  -4   4   2     3213.83     3329.34     32.66 o 
  -3   4   2      121.05      142.13     11.25 o 
  -2   4   2      448.08      399.82     13.54 o 
  -1   4   2      462.96      505.00     14.56 o 
   0   4   2     3183.64     2884.50     27.46 o 
   1   4   2      139.01      162.30     10.67 o 
   2   4   2     1730.22     1538.32     36.31 o 
   3   4   2        9.58       12.89     10.87 o 
   4   4   2        4.79       12.07     12.98 o 
   5   4   2        5.72       13.73     10.71 o 
   6   4   2      614.39      540.20     24.00 o 
   7   4   2        7.29      -11.85     11.85 o 
   8   4   2      580.52      547.54     47.58 o 
   9   4   2        1.35       -1.11      9.21 o 
  10   4   2       42.41       56.59     16.89 o 
  11   4   2        1.42      -13.79     13.79 o 
 -12   5   2        8.24      -11.30     11.30 o 
 -11   5   2        6.96       -9.41     11.54 o 
 -10   5   2      151.69       92.03     23.31 o 
  -9   5   2        2.89       -9.31     14.92 o 
  -8   5   2        2.13       -5.72     15.08 o 
  -7   5   2      145.53      135.14     15.11 o 
  -6   5   2       61.53       73.11     13.87 o 
  -5   5   2        2.88       -2.80     11.37 o 
  -4   5   2      189.92      201.15     23.74 o 
  -3   5   2      147.85      154.22     15.77 o 
  -2   5   2     2059.82     1841.90     24.96 o 
  -1   5   2       41.25       52.71     11.43 o 
   0   5   2     2325.07     2179.50    111.26 o 
   1   5   2        6.07       -2.70      9.53 o 
   2   5   2      603.31      564.63     40.65 o 
   3   5   2       49.30       58.33     10.02 o 
   4   5   2      181.09      174.46     12.41 o 
   5   5   2        2.02      -11.09     11.09 o 
   6   5   2      292.76      295.62     22.16 o 
   7   5   2       21.39        5.69      9.51 o 
   8   5   2       83.77       52.25     11.61 o 
   9   5   2        0.04        1.27      9.48 o 
  10   5   2        9.54       18.00     13.83 o 
 -11   6   2        1.74       -6.41     12.07 o 
 -10   6   2        0.26        5.01     15.74 o 
  -9   6   2       31.53       30.22     13.26 o 
  -8   6   2        3.53        8.55     12.34 o 
  -7   6   2       31.10       40.74     12.89 o 
  -6   6   2        3.85        8.74     14.21 o 
  -5   6   2      245.31      227.47     12.82 o 
  -4   6   2     2539.98     2537.40    150.01 o 
  -3   6   2      320.08      335.70     11.79 o 
  -2   6   2     1448.55     1443.03     20.16 o 
  -1   6   2      144.47      139.39     12.30 o 
   0   6   2       13.60       53.92     15.40 o 
   1   6   2       45.26       41.66     13.02 o 
   2   6   2      909.66      762.76     14.15 o 
   3   6   2       97.35      125.70     14.79 o 
   4   6   2      343.13      403.42     30.46 o 
   5   6   2       30.29       29.04     13.76 o 
   6   6   2      142.63      145.41     22.65 o 
   7   6   2       41.77       38.85     10.13 o 
   8   6   2      164.80      167.81     11.36 o 
   9   6   2        7.38        1.10     10.73 o 
  10   6   2       31.62       15.29     11.78 o 
 -11   7   2        0.59       18.49     12.27 o 
 -10   7   2       36.37       31.45     20.97 o 
  -9   7   2        1.97       -9.20     13.11 o 
  -8   7   2        2.21        0.27     12.59 o 
  -7   7   2       58.01       49.99     15.21 o 
  -6   7   2       23.21       29.29      9.69 o 
  -5   7   2        2.48      -10.85     10.85 o 
  -4   7   2       37.86       43.70     11.87 o 
  -3   7   2       15.87       13.03     11.17 o 
  -2   7   2      112.89       85.29     10.67 o 
  -1   7   2      310.71      311.21     12.07 o 
   0   7   2     3797.79     3560.47     63.02 o 
   1   7   2      291.90      257.82     36.78 o 
   2   7   2      313.19      325.54     21.37 o 
   3   7   2        0.21        1.98     10.60 o 
   4   7   2       61.17       78.52     11.63 o 
   5   7   2        8.04       13.82     13.64 o 
   6   7   2       49.02       59.96     10.29 o 
   7   7   2       73.03       59.51     10.63 o 
   8   7   2       43.34       36.67     14.12 o 
   9   7   2        3.49       22.29     11.98 o 
 -10   8   2        6.04       -2.35     17.34 o 
  -9   8   2       10.66       13.18     15.56 o 
  -8   8   2       66.46       51.51     12.58 o 
  -7   8   2       12.46       15.14     14.87 o 
  -6   8   2       24.54       15.20     10.74 o 
  -5   8   2        2.55       -7.13      9.59 o 
  -4   8   2       44.78       52.22     10.55 o 
  -3   8   2      226.98      220.72     18.14 o 
  -2   8   2       51.91       68.96     11.23 o 
  -1   8   2      109.18      100.92     10.46 o 
   0   8   2       81.82       79.17     11.41 o 
   1   8   2        0.21        7.07      9.99 o 
   2   8   2      127.84      143.87     14.15 o 
   3   8   2       11.72       15.69     14.87 o 
   4   8   2       11.34       20.67     19.02 o 
   5   8   2       85.19       95.39     11.70 o 
   6   8   2       77.91       51.56     12.64 o 
   7   8   2        4.51        8.19      8.64 o 
   8   8   2        1.05        2.89     14.85 o 
   9   8   2        1.12        3.55     13.91 o 
  -9   9   2        0.10       10.03     15.53 o 
  -8   9   2       58.55       51.36     15.04 o 
  -7   9   2        6.25       12.19     10.89 o 
  -6   9   2      110.82      114.89     10.97 o 
  -5   9   2        0.90       12.96     10.80 o 
  -4   9   2       25.28       37.82     15.34 o 
  -3   9   2        4.82       14.31     10.57 o 
  -2   9   2      338.02      360.84     14.54 o 
  -1   9   2        3.26       -8.95     11.75 o 
   0   9   2        6.40      -11.52     11.52 o 
   1   9   2       18.97       16.46     15.02 o 
   2   9   2      210.19      262.06     16.23 o 
   3   9   2       36.75       59.91     11.12 o 
   4   9   2      245.37      233.44     49.03 o 
   5   9   2        4.21       10.43      9.47 o 
   6   9   2       31.86       15.23      9.87 o 
   7   9   2        9.17       15.35     10.04 o 
   8   9   2        0.72       -6.36     10.70 o 
  -8  10   2        0.05       -3.82     15.38 o 
  -7  10   2        1.05       14.51     14.23 o 
  -6  10   2        3.35       -4.29      9.70 o 
  -5  10   2       29.94       44.59     11.47 o 
  -4  10   2        1.08        2.87      9.03 o 
  -3  10   2       16.83       19.67      9.06 o 
  -2  10   2      101.41      108.94     12.71 o 
  -1  10   2        1.04       -4.79     11.43 o 
   0  10   2      121.13      154.98     21.10 o 
   1  10   2       59.41       63.22     10.27 o 
   2  10   2      146.53      158.53     10.87 o 
   3  10   2       17.24        3.51      9.53 o 
   4  10   2        5.62        6.25     10.32 o 
   5  10   2        0.11        0.65     12.14 o 
   6  10   2       11.37       26.37     11.91 o 
   7  10   2        0.27       -3.48      9.11 o 
  -7  11   2       10.95        2.20     11.18 o 
  -6  11   2       12.96       19.56     15.62 o 
  -5  11   2        0.06        7.50      9.75 o 
  -4  11   2        0.09       -7.66     11.70 o 
  -3  11   2       21.97        6.39     11.65 o 
  -2  11   2       24.59       59.20     18.46 o 
  -1  11   2       36.50       48.34     12.34 o 
   0  11   2       91.13      107.96     19.86 o 
   1  11   2        1.89        0.88     10.66 o 
   2  11   2       33.55       19.87      9.04 o 
   3  11   2        2.67        1.46     11.37 o 
   4  11   2        5.87       12.06      9.83 o 
   5  11   2        8.64       20.64     10.45 o 
  -6  12   2        0.16        0.65     10.11 o 
  -5  12   2        6.87        3.76     11.79 o 
  -4  12   2        3.43       12.51      9.71 o 
  -3  12   2       10.23        6.43      9.77 o 
  -2  12   2       70.05       78.42     10.39 o 
  -1  12   2        3.24       -2.38     10.39 o 
   0  12   2        0.68        5.33     11.03 o 
   1  12   2        2.96        9.49     13.20 o 
   2  12   2      111.12      144.46     11.75 o 
   3  12   2       16.23        7.64      9.63 o 
  -3  13   2        0.23       -1.58     10.01 o 
  -2  13   2        0.72        0.68     11.97 o 
  -1  13   2        4.63      -11.29     11.29 o 
   0  13   2        9.90       -8.51     11.28 o 
  -2 -14   3        7.51       26.68     14.24 o 
  -1 -14   3        0.72       -3.49     12.94 o 
   0 -14   3        2.68      -11.03     11.03 o 
   1 -14   3       10.23       19.97     10.82 o 
   2 -14   3        1.05        8.26      9.85 o 
   3 -14   3        2.42        2.78     12.81 o 
   4 -14   3        1.05        0.03     12.73 o 
  -5 -13   3        0.46        3.76     11.00 o 
  -4 -13   3        6.26        8.14     10.41 o 
  -3 -13   3       10.41       24.15     10.41 o 
  -2 -13   3        3.47        4.17     13.20 o 
  -1 -13   3        9.11       11.32      9.43 o 
   0 -13   3        2.42       14.14     11.73 o 
   1 -13   3        0.83       -0.96      9.84 o 
   2 -13   3       18.22       12.39     10.87 o 
   3 -13   3       12.55        4.31     13.48 o 
   4 -13   3       16.80       15.24     10.80 o 
   5 -13   3       12.80        5.67     11.05 o 
   6 -13   3        2.86       23.15     35.92 o 
  -6 -12   3        6.36       18.59     11.87 o 
  -5 -12   3        9.42        3.21      9.31 o 
  -4 -12   3       30.28       41.01     12.44 o 
  -3 -12   3        0.84        3.46     10.32 o 
  -2 -12   3       90.59      116.38     10.18 o 
  -1 -12   3        0.48       16.50     10.93 o 
   0 -12   3      242.29      255.60     10.34 o 
   1 -12   3        9.07       -1.05      9.76 o 
   2 -12   3        1.92       12.92     10.06 o 
   3 -12   3        1.76       16.35     11.48 o 
   4 -12   3        2.67       -4.38     10.08 o 
   5 -12   3        0.12       -1.28     11.30 o 
   6 -12   3       12.54       21.56     18.96 o 
   7 -12   3        0.36      -10.73     16.02 o 
   8 -12   3        0.07        7.45     15.43 o 
  -7 -11   3        0.53       16.10     12.10 o 
  -6 -11   3        4.27        3.13     11.04 o 
  -5 -11   3        8.41        0.26     10.69 o 
  -4 -11   3        5.96        6.27     10.26 o 
  -3 -11   3       37.34       36.46     10.58 o 
  -2 -11   3       84.93       84.91     11.26 o 
  -1 -11   3        0.63       21.45     10.99 o 
   0 -11   3       12.38       21.92     10.92 o 
   1 -11   3       15.01       17.43     10.51 o 
   2 -11   3      144.24      186.48     10.70 o 
   3 -11   3        2.62       17.62     11.14 o 
   4 -11   3        3.64       -6.30     10.66 o 
   5 -11   3        0.01        2.08      9.48 o 
   6 -11   3        9.66       18.57     13.09 o 
   7 -11   3        0.04        6.22     14.95 o 
   8 -11   3        7.05       -0.68     17.29 o 
   9 -11   3        2.71       -2.67     18.48 o 
  -8 -10   3        7.83       18.21     11.73 o 
  -7 -10   3        6.61        7.28     12.15 o 
  -6 -10   3       68.12      106.35     16.12 o 
  -5 -10   3        4.77       12.41      9.27 o 
  -4 -10   3       87.64       47.77     11.55 o 
  -3 -10   3       54.10       60.26     10.94 o 
  -2 -10   3        5.18       24.52     11.69 o 
  -1 -10   3      239.86      257.30     22.88 o 
   0 -10   3      786.56      841.60     15.57 o 
   1 -10   3       12.42       30.94     11.56 o 
   2 -10   3      115.59      113.44      9.79 o 
   3 -10   3       13.18        9.91      8.65 o 
   4 -10   3        0.81       -0.35      9.47 o 
   5 -10   3       23.18       27.48     11.42 o 
   6 -10   3        0.50       -2.28     12.96 o 
   7 -10   3        3.28       14.28     12.88 o 
   8 -10   3       26.36       20.82     12.78 o 
   9 -10   3        3.24       18.55     22.23 o 
  10 -10   3        3.75       -9.29     15.02 o 
  -9  -9   3        0.40        1.23     13.50 o 
  -8  -9   3       57.76       32.46     14.60 o 
  -7  -9   3        3.17       10.77     11.76 o 
  -6  -9   3       18.74       17.17     10.60 o 
  -5  -9   3       20.24       15.95     11.39 o 
  -4  -9   3      202.99      229.72     11.57 o 
  -3  -9   3      168.65      168.51     12.88 o 
  -2  -9   3      381.16      411.52     10.95 o 
  -1  -9   3        3.55        1.77      8.89 o 
   0  -9   3      338.63      365.05     20.34 o 
   1  -9   3        1.27       -1.70     10.08 o 
   2  -9   3      886.87      994.12     15.11 o 
   3  -9   3      163.93      166.18     11.01 o 
   4  -9   3      330.79      371.59     18.49 o 
   5  -9   3       27.59       20.28     12.29 o 
   6  -9   3       22.82        9.71     14.95 o 
   7  -9   3        0.05       -2.31     13.89 o 
   8  -9   3        2.12       12.97     15.79 o 
   9  -9   3        0.25        0.12     11.80 o 
  10  -9   3       12.03       56.15     13.96 o 
 -10  -8   3       19.28       31.53     12.49 o 
  -9  -8   3        3.22       16.98     10.77 o 
  -8  -8   3       35.19       50.83      9.96 o 
  -7  -8   3       18.65       17.40     11.45 o 
  -6  -8   3      172.03      177.96     12.55 o 
  -5  -8   3       73.18       63.76     10.34 o 
  -4  -8   3       39.75       27.31     10.30 o 
  -3  -8   3       12.12       19.30      9.08 o 
  -2  -8   3       13.34       24.18     10.35 o 
  -1  -8   3       82.86       76.81     10.84 o 
   0  -8   3      266.46      275.95     13.91 o 
   1  -8   3      285.32      260.18     19.51 o 
   2  -8   3      391.60      354.23     24.39 o 
   3  -8   3      142.05      144.06     12.01 o 
   4  -8   3       58.30       58.39      9.50 o 
   5  -8   3       34.02       37.08     13.40 o 
   6  -8   3      133.71      154.05     21.76 o 
   7  -8   3       10.45        6.83     13.90 o 
   8  -8   3        0.09       -6.72     14.65 o 
   9  -8   3        1.05      -16.02     16.02 o 
  10  -8   3        1.94       -4.67     13.10 o 
  11  -8   3        0.84        9.38     11.70 o 
 -10  -7   3        2.40       19.82     13.19 o 
  -9  -7   3        1.05       -8.56     11.17 o 
  -8  -7   3       66.89       55.60     12.12 o 
  -7  -7   3       20.04       -3.40     10.69 o 
  -6  -7   3     1186.83     1206.38     25.64 o 
  -5  -7   3       17.34       16.76     10.42 o 
  -4  -7   3      223.49      206.73     14.89 o 
  -3  -7   3      114.84      111.60     16.35 o 
  -2  -7   3      583.91      484.49     56.39 o 
  -1  -7   3      267.20      217.68     35.12 o 
   0  -7   3      413.01      368.48     21.83 o 
   1  -7   3      102.87      101.15     10.63 o 
   2  -7   3        0.87        0.59      8.66 o 
   3  -7   3       80.55       88.66     11.07 o 
   4  -7   3      162.00      161.21     16.32 o 
   5  -7   3       17.72        6.25     13.71 o 
   6  -7   3      125.67      160.41     18.58 o 
   7  -7   3        2.09       -7.78     21.15 o 
   8  -7   3       47.62       40.12     13.54 o 
   9  -7   3        0.31        8.80     14.48 o 
  10  -7   3        4.25        0.73     12.45 o 
  11  -7   3        0.91       12.09     12.27 o 
 -11  -6   3        2.66      -14.11     15.46 o 
 -10  -6   3        4.18        3.00     15.97 o 
  -9  -6   3       20.31        5.24     11.15 o 
  -8  -6   3      227.76      251.34     36.35 o 
  -7  -6   3       11.07       -3.16     10.34 o 
  -6  -6   3       54.11       46.93     10.14 o 
  -5  -6   3       32.23       25.67     11.45 o 
  -4  -6   3      370.24      329.36     15.29 o 
  -3  -6   3      223.56      217.93     10.53 o 
  -2  -6   3      296.11      229.43     16.39 o 
  -1  -6   3      472.08      523.71     11.91 o 
   0  -6   3      913.74      988.62     21.49 o 
   1  -6   3       36.37       28.50      8.02 o 
   2  -6   3        8.10       15.03      8.06 o 
   3  -6   3      284.68      282.85      8.70 o 
   4  -6   3     1269.23     1210.74    106.73 o 
   5  -6   3       96.66       83.42     14.42 o 
   6  -6   3       14.22       22.80     19.22 o 
   7  -6   3       15.95       16.65     20.08 o 
   8  -6   3        0.69        3.10     10.65 o 
   9  -6   3        0.55      -12.79     12.79 o 
  10  -6   3       35.86       26.07     26.75 o 
  11  -6   3        2.35       -8.95     16.01 o 
 -11  -5   3       10.18        5.51     15.14 o 
 -10  -5   3       12.21       21.69     15.93 o 
  -9  -5   3        1.19        6.47     14.77 o 
  -8  -5   3        3.71        4.78     10.93 o 
  -7  -5   3      197.65      192.59     11.21 o 
  -6  -5   3     1706.16     1706.37    100.28 o 
  -5  -5   3      221.38      233.51     10.74 o 
  -4  -5   3     1534.49     1488.23     28.30 o 
  -3  -5   3      171.20      173.06     13.50 o 
  -2  -5   3      723.30      826.47     12.01 o 
  -1  -5   3      661.27      719.20     46.47 o 
   0  -5   3      792.63      665.69     41.80 o 
   1  -5   3     1696.28     1776.29     33.91 o 
   2  -5   3     1299.79     1262.87     15.10 o 
   3  -5   3      279.29      291.54     11.70 o 
   4  -5   3     2504.54     2571.48     23.66 o 
   5  -5   3       31.30       43.82     14.70 o 
   6  -5   3      187.30      189.47     13.87 o 
   7  -5   3       31.70       36.88     11.83 o 
   8  -5   3        3.66       -4.15     14.07 o 
   9  -5   3       45.97       39.47     13.61 o 
  10  -5   3        5.35       -8.63     13.46 o 
  11  -5   3        0.89      -10.98     10.98 o 
  12  -5   3        2.53        7.79     13.60 o 
 -12  -4   3        5.69       11.66     19.59 o 
 -11  -4   3       13.76      -18.60     20.33 o 
 -10  -4   3       28.95       26.93     23.64 o 
  -9  -4   3        9.32        6.47     20.97 o 
  -8  -4   3        5.83       -3.55     14.86 o 
  -7  -4   3      140.56      147.86     12.31 o 
  -6  -4   3     1525.15     1575.10     74.25 o 
  -5  -4   3        4.91       11.07     11.50 o 
  -4  -4   3      149.64      183.57      9.51 o 
  -3  -4   3      145.74      158.42      9.08 o 
  -2  -4   3     3032.07     2850.01     28.27 o 
  -1  -4   3      318.81      316.82     10.84 o 
   0  -4   3     1588.68     1466.70     19.32 o 
   1  -4   3     1242.61     1243.42     41.85 o 
   2  -4   3      897.18     1113.74     20.84 o 
   3  -4   3        2.19        4.87     10.35 o 
   4  -4   3     2236.88     2368.12     37.38 o 
   5  -4   3      651.21      696.26     14.75 o 
   6  -4   3      923.27      915.20     80.38 o 
   7  -4   3       40.00       27.35     13.18 o 
   8  -4   3        8.05       -9.73     11.75 o 
   9  -4   3        2.20        9.71     18.65 o 
  10  -4   3       39.24       15.13     14.24 o 
  11  -4   3        0.30       14.23     12.32 o 
  12  -4   3        9.24      -14.64     14.64 o 
 -12  -3   3       22.18       31.67     19.91 o 
 -11  -3   3       12.29       19.22     19.54 o 
 -10  -3   3      106.09       96.49     17.86 o 
  -9  -3   3        0.18      -21.37     21.37 o 
  -8  -3   3      422.93      404.21     16.30 o 
  -7  -3   3      220.23      232.13     20.31 o 
  -6  -3   3      229.04      156.30     23.96 o 
  -5  -3   3        3.58       -2.79      8.68 o 
  -4  -3   3     1003.12      890.91     22.56 o 
  -3  -3   3      263.54      223.47     25.02 o 
  -2  -3   3     2657.26     2331.28     72.79 o 
  -1  -3   3      541.71      552.23     13.92 o 
   0  -3   3      538.98      423.69     14.04 o 
   1  -3   3     3664.64     3450.36    139.62 o 
   2  -3   3      217.43      301.01     22.41 o 
   3  -3   3      820.86      808.35     45.55 o 
   4  -3   3     1178.24     1183.94     29.77 o 
   5  -3   3       80.79       69.61     11.84 o 
   6  -3   3      313.03      345.28     13.96 o 
   7  -3   3        0.25       11.95     12.36 o 
   8  -3   3       26.87       33.65     19.07 o 
   9  -3   3       10.40       12.97     16.01 o 
  10  -3   3       93.23       73.10     21.94 o 
  11  -3   3        2.37        4.34     12.31 o 
  12  -3   3       11.11       19.09     16.16 o 
 -12  -2   3        0.55       -9.41     16.53 o 
 -11  -2   3        3.57       -7.76     19.17 o 
 -10  -2   3      179.75      207.58     24.31 o 
  -9  -2   3        4.79       -7.95     15.83 o 
  -8  -2   3      250.41      235.84     16.18 o 
  -7  -2   3        3.73       -1.88     14.33 o 
  -6  -2   3     1865.87     1902.50     28.24 o 
  -5  -2   3      196.55      209.79     12.21 o 
  -4  -2   3     7030.36     7247.40     98.94 o 
  -3  -2   3        0.62        8.90      9.85 o 
  -2  -2   3      350.37      224.38     13.67 o 
  -1  -2   3      145.94      181.38     14.83 o 
   0  -2   3    26283.18    27319.52    261.26 o 
   1  -2   3     2520.28     2753.54     65.51 o 
   2  -2   3     8612.82     9399.28    103.11 o 
   3  -2   3      159.99      176.13     14.99 o 
   4  -2   3      257.97      223.54     15.19 o 
   5  -2   3      539.41      522.06     70.42 o 
   6  -2   3      578.45      573.11     29.52 o 
   7  -2   3       22.64       23.41     12.17 o 
   8  -2   3      280.36      282.18     15.56 o 
   9  -2   3       27.36       41.18     15.69 o 
  10  -2   3        0.65       -0.37     14.72 o 
  11  -2   3        4.54       10.33     15.49 o 
  12  -2   3        4.46       34.09     22.92 o 
 -12  -1   3       42.90       30.67     15.09 o 
 -11  -1   3        3.89       13.79     10.98 o 
 -10  -1   3       48.75       23.37     16.75 o 
  -9  -1   3        0.51       -8.57     20.75 o 
  -8  -1   3       45.85       43.38     19.02 o 
  -7  -1   3       53.23       56.15     19.86 o 
  -6  -1   3     1193.63     1145.39    108.72 o 
  -5  -1   3        3.88        5.41     13.51 o 
  -4  -1   3      817.85      781.06     40.65 o 
  -3  -1   3      163.45      170.23     20.95 o 
  -2  -1   3    14055.04    15342.32    160.67 o 
  -1  -1   3      483.67      571.06     23.17 o 
   0  -1   3     3430.09     3058.00     51.91 o 
   1  -1   3      379.92      375.88     19.92 o 
   2  -1   3      578.87      511.54     18.37 o 
   3  -1   3        9.82       10.39      8.82 o 
   4  -1   3      126.80      148.80     21.26 o 
   5  -1   3      338.59      339.20     12.75 o 
   6  -1   3      203.64      219.30     12.28 o 
   7  -1   3        9.39       20.03     18.01 o 
   8  -1   3      173.33      170.01     31.84 o 
   9  -1   3       19.27       27.17     16.53 o 
  10  -1   3       40.56       22.78     21.86 o 
  11  -1   3        5.60       20.01     19.69 o 
  12  -1   3       11.50       16.01     21.05 o 
 -12   0   3        4.49        2.87     14.06 o 
 -11   0   3        0.83        9.76     11.22 o 
 -10   0   3       15.35       16.93     10.97 o 
  -9   0   3       23.41       34.12     12.87 o 
  -8   0   3       11.63        9.00      9.58 o 
  -7   0   3        6.01      -11.29     11.29 o 
  -6   0   3      519.90      649.24     20.29 o 
  -5   0   3       48.83       51.81     14.00 o 
  -4   0   3     2782.42     3179.67     44.09 o 
  -3   0   3      265.37      300.34     17.17 o 
  -2   0   3    15946.26    16235.49    302.38 o 
  -1   0   3       17.67       19.12     10.68 o 
   0   0   3     1006.13     1125.87     26.31 o 
   1   0   3       75.70       75.57     13.24 o 
   2   0   3      313.25      291.59     12.54 o 
   3   0   3      530.79      569.91     13.57 o 
   4   0   3     2892.19     2741.75    167.70 o 
   5   0   3      433.54      471.55     15.10 o 
   6   0   3      479.53      505.91     13.68 o 
   7   0   3       45.27       71.77     10.76 o 
   8   0   3       64.74       87.13     15.79 o 
   9   0   3        6.62       14.47     16.69 o 
  10   0   3       68.55       69.69     19.64 o 
  11   0   3        5.33       31.18     21.00 o 
  12   0   3        1.43       23.39     20.53 o 
 -12   1   3       20.50       -3.52     16.34 o 
 -11   1   3        4.64      -12.10     12.26 o 
 -10   1   3       42.37       52.82     13.09 o 
  -9   1   3       14.90       16.00     12.52 o 
  -8   1   3        6.42        2.22     23.86 o 
  -7   1   3        0.94       -2.43     11.06 o 
  -6   1   3       16.80       10.33     19.79 o 
  -5   1   3        5.96        4.20     13.39 o 
  -4   1   3      404.96      294.83     20.48 o 
  -3   1   3        7.27        3.99      9.84 o 
  -2   1   3     1098.16     1013.96     21.07 o 
  -1   1   3        0.63        0.14     14.37 o 
   0   1   3    11856.50    11091.02    230.37 o 
   1   1   3      110.88      101.51     12.79 o 
   2   1   3     4335.01     4088.33    155.07 o 
   3   1   3        1.14       -1.23      9.48 o 
   4   1   3       41.24       60.35     12.80 o 
   5   1   3       11.11       16.61     12.90 o 
   6   1   3        6.32        5.61     10.85 o 
   7   1   3       36.51       23.51      9.86 o 
   8   1   3       23.79       32.24     10.32 o 
   9   1   3        1.32       -9.06      9.06 o 
  10   1   3        9.46       14.93     15.70 o 
  11   1   3        2.26       -0.89     17.05 o 
  12   1   3        0.06       -2.47     19.42 o 
 -12   2   3       50.33       36.01     15.49 o 
 -11   2   3        0.04        4.84     13.85 o 
 -10   2   3       71.59       59.61     23.36 o 
  -9   2   3        1.03        4.28     11.79 o 
  -8   2   3      398.44      410.47     23.53 o 
  -7   2   3       30.27       19.83     15.60 o 
  -6   2   3      396.29      369.61     21.37 o 
  -5   2   3        7.44       11.56     13.44 o 
  -4   2   3     2028.41     2003.20     49.89 o 
  -3   2   3       27.04       35.48      9.91 o 
  -2   2   3     3308.71     3082.60     64.92 o 
  -1   2   3        2.08        5.35     10.84 o 
   0   2   3    13488.33    11560.72    216.52 o 
   1   2   3        3.78        5.84     10.47 o 
   2   2   3      698.08      686.90     15.95 o 
   3   2   3        1.98        8.92     10.49 o 
   4   2   3      559.01      534.60     23.04 o 
   5   2   3       31.51       23.51     12.83 o 
   6   2   3      313.02      289.09     23.96 o 
   7   2   3       17.95        4.97     16.28 o 
   8   2   3      155.29      156.79     55.03 o 
   9   2   3        2.61        1.45     13.91 o 
  10   2   3       75.57       44.10     12.09 o 
  11   2   3        0.06        5.34     16.83 o 
 -12   3   3        0.44      -12.56     13.17 o 
 -11   3   3        0.05        7.08     11.19 o 
 -10   3   3      118.06      103.61     12.66 o 
  -9   3   3       45.83       19.65     12.23 o 
  -8   3   3      435.16      483.71     31.82 o 
  -7   3   3       13.86       12.71     12.79 o 
  -6   3   3      199.62      238.04     21.05 o 
  -5   3   3       11.72       -3.75     13.41 o 
  -4   3   3      465.30      477.91     29.77 o 
  -3   3   3       40.71       35.55     12.38 o 
  -2   3   3    18668.15    18479.34     92.18 o 
  -1   3   3       27.57       33.90     11.58 o 
   0   3   3     3990.47     3932.10     32.01 o 
   1   3   3       16.94       23.07     12.89 o 
   2   3   3     3318.54     3125.64     76.04 o 
   3   3   3      134.59      131.40     12.07 o 
   4   3   3     1233.97     1222.33     37.51 o 
   5   3   3        0.61       -6.19      9.22 o 
   6   3   3      413.93      447.27     42.41 o 
   7   3   3        0.59       15.15     11.38 o 
   8   3   3      139.11      123.22     78.73 o 
   9   3   3        0.07        9.43     14.15 o 
  10   3   3       53.92       46.57     18.43 o 
  11   3   3        0.12       13.74     25.44 o 
 -12   4   3        6.35       14.04     12.35 o 
 -11   4   3        7.80       11.21     24.68 o 
 -10   4   3       69.60       35.41     35.92 o 
  -9   4   3        1.16       35.94     18.43 o 
  -8   4   3      187.06      193.91     15.96 o 
  -7   4   3      142.06      131.19     26.48 o 
  -6   4   3      987.60      894.17     20.97 o 
  -5   4   3      328.80      362.33     18.91 o 
  -4   4   3     1137.06     1063.82     18.62 o 
  -3   4   3      216.18      219.27     10.44 o 
  -2   4   3       21.14        5.29     10.77 o 
  -1   4   3       51.56       55.21     11.29 o 
   0   4   3    12778.56    12741.95    200.69 o 
   1   4   3       75.24       91.97     11.15 o 
   2   4   3     8306.88     7503.33    286.94 o 
   3   4   3       82.39       82.56     10.23 o 
   4   4   3      343.16      360.72     14.87 o 
   5   4   3       35.46       33.51     10.41 o 
   6   4   3      241.07      246.25     37.94 o 
   7   4   3        2.67       23.11     21.84 o 
   8   4   3      156.64      158.71     11.11 o 
   9   4   3        1.98       -6.82     13.18 o 
  10   4   3        0.90        5.52     10.53 o 
  11   4   3        0.47       -1.88     11.04 o 
 -11   5   3        4.48       -7.23     18.69 o 
 -10   5   3       88.97       75.69     20.11 o 
  -9   5   3       33.22       24.78     16.74 o 
  -8   5   3       67.78       35.19     14.96 o 
  -7   5   3       33.11       29.66     15.09 o 
  -6   5   3     1171.26     1143.84     19.32 o 
  -5   5   3       15.08       13.40     11.37 o 
  -4   5   3      303.53      327.69     27.78 o 
  -3   5   3      126.34      123.68     11.91 o 
  -2   5   3     1363.36     1316.26     25.60 o 
  -1   5   3       19.88       29.39     13.48 o 
   0   5   3     3625.93     3333.02     29.50 o 
   1   5   3       46.28       38.95     14.12 o 
   2   5   3      542.05      490.66     21.26 o 
   3   5   3        0.62       -9.96     11.17 o 
   4   5   3     1329.06     1230.75     53.57 o 
   5   5   3        4.85      -10.27     13.84 o 
   6   5   3      525.13      503.66     16.63 o 
   7   5   3       16.94       20.65     13.30 o 
   8   5   3      144.69      159.47     11.46 o 
   9   5   3        1.83      -12.83     16.92 o 
  10   5   3        0.39        0.07     13.17 o 
 -11   6   3        2.65       -9.92     12.47 o 
 -10   6   3       43.07        2.08     16.13 o 
  -9   6   3       29.64       12.85     15.37 o 
  -8   6   3      274.64      293.52     15.33 o 
  -7   6   3       36.33       43.31     14.47 o 
  -6   6   3       71.62       65.23     16.56 o 
  -5   6   3       20.79       13.71     12.20 o 
  -4   6   3      361.60      336.73     37.98 o 
  -3   6   3      233.19      239.54     15.80 o 
  -2   6   3     1110.66     1126.94     35.83 o 
  -1   6   3      326.61      318.02     15.31 o 
   0   6   3      149.89      154.20     12.25 o 
   1   6   3        6.69       12.33     10.28 o 
   2   6   3     3204.99     3064.20     34.24 o 
   3   6   3       30.83       47.69     11.52 o 
   4   6   3     3496.27     3264.35    265.09 o 
   5   6   3       79.07       51.41     27.58 o 
   6   6   3        5.98        5.60     13.63 o 
   7   6   3       35.91       34.99     14.13 o 
   8   6   3       12.25       11.31     12.14 o 
   9   6   3        2.38       10.86     12.44 o 
  10   6   3       76.55       81.15     11.06 o 
 -10   7   3       69.74       83.31     17.59 o 
  -9   7   3        7.67        0.69     13.44 o 
  -8   7   3        0.90        6.80     12.13 o 
  -7   7   3       14.09       23.13     12.31 o 
  -6   7   3      381.73      362.24     11.02 o 
  -5   7   3       57.88       36.90     15.26 o 
  -4   7   3      331.00      336.31     15.58 o 
  -3   7   3        5.12        4.99     12.08 o 
  -2   7   3      109.73      117.58     12.04 o 
  -1   7   3      124.12      136.63     20.60 o 
   0   7   3       22.58       22.35     11.22 o 
   1   7   3       81.88       82.47     10.07 o 
   2   7   3      335.89      321.77     12.91 o 
   3   7   3       13.22       -0.95     11.03 o 
   4   7   3      490.65      488.84     14.78 o 
   5   7   3       23.60       24.18     17.29 o 
   6   7   3      330.53      341.06     15.63 o 
   7   7   3       27.47       24.06      9.29 o 
   8   7   3       27.12       39.11     10.43 o 
   9   7   3        5.54        0.86     12.18 o 
 -10   8   3        2.04       34.27     21.23 o 
  -9   8   3        0.04        2.82     15.41 o 
  -8   8   3       53.89       44.22     13.18 o 
  -7   8   3       22.69       24.79     11.96 o 
  -6   8   3      253.05      258.54     11.38 o 
  -5   8   3       67.70       61.09     13.12 o 
  -4   8   3      268.75      297.00     15.22 o 
  -3   8   3       16.03       10.88     11.67 o 
  -2   8   3      265.76      234.11     18.11 o 
  -1   8   3       16.87        7.48     12.78 o 
   0   8   3     1114.90     1175.07     26.23 o 
   1   8   3       30.19       16.13     12.71 o 
   2   8   3      734.90      722.59     25.75 o 
   3   8   3        0.26        5.36     11.47 o 
   4   8   3      149.39      114.13     23.92 o 
   5   8   3        0.13       17.54     13.09 o 
   6   8   3       25.39       31.89      9.34 o 
   7   8   3        9.46       -5.94      9.61 o 
   8   8   3        9.12       25.42     11.19 o 
  -9   9   3        2.41       -0.82     13.45 o 
  -8   9   3        0.51       -8.51     15.27 o 
  -7   9   3       13.62        6.46     10.60 o 
  -6   9   3        8.34       13.08      9.59 o 
  -5   9   3       12.59       13.74     11.36 o 
  -4   9   3      302.46      293.12     17.14 o 
  -3   9   3        5.83        5.97     14.73 o 
  -2   9   3      138.74      139.32     11.94 o 
  -1   9   3       64.20       86.02     13.05 o 
   0   9   3      162.55      193.84     16.28 o 
   1   9   3        4.89       -4.91     11.23 o 
   2   9   3       21.90       38.05     15.73 o 
   3   9   3       10.71       37.08     14.23 o 
   4   9   3      171.77      166.81     21.89 o 
   5   9   3        0.19        1.18     11.66 o 
   6   9   3        1.63       11.79      9.89 o 
   7   9   3        9.92       -5.90     10.37 o 
  -8  10   3        8.70       32.43     14.61 o 
  -7  10   3        4.37      -11.19     11.19 o 
  -6  10   3       18.45       11.98     15.20 o 
  -5  10   3       35.73       26.52     10.25 o 
  -4  10   3      192.75      199.11     16.89 o 
  -3  10   3       52.64       62.77      9.74 o 
  -2  10   3       12.73        7.37     10.07 o 
  -1  10   3        0.82        5.07     13.09 o 
   0  10   3       85.04       76.09     13.51 o 
   1  10   3       45.16       30.99     15.85 o 
   2  10   3      215.08      235.56     14.92 o 
   3  10   3       13.48       24.59     10.98 o 
   4  10   3       20.16       19.21      9.03 o 
   5  10   3       10.85       -0.22      9.47 o 
   6  10   3        3.25       -7.08      9.30 o 
  -7  11   3        2.31      -11.98     12.55 o 
  -6  11   3        9.10        1.45      9.84 o 
  -5  11   3        5.61        2.56      9.87 o 
  -4  11   3        2.33       11.54     15.11 o 
  -3  11   3        1.18        5.38     15.71 o 
  -2  11   3        8.15       14.12      9.53 o 
  -1  11   3       28.49       34.69     10.95 o 
   0  11   3       42.80       53.63     12.72 o 
   1  11   3       26.75       18.87     10.54 o 
   2  11   3       86.63       67.64     10.70 o 
   3  11   3        0.15        9.98     11.70 o 
   4  11   3        3.73        3.32      8.95 o 
  -5  12   3        1.36       -3.02     11.74 o 
  -4  12   3       30.57       43.44     12.40 o 
  -3  12   3       18.55       -3.41     11.33 o 
  -2  12   3        7.01       10.20     10.04 o 
  -1  12   3       11.87       18.15      9.63 o 
   0  12   3        3.87        0.28     11.11 o 
   1  12   3        0.30        3.78      9.67 o 
   2  12   3        2.73       -4.89     10.36 o 
  -3 -14   4        1.42       -0.80     12.45 o 
  -2 -14   4       19.39       17.52     12.09 o 
  -1 -14   4       11.53        8.49     14.11 o 
   0 -14   4        0.39       11.29     13.23 o 
   1 -14   4        9.83       12.29     12.29 o 
   2 -14   4       27.00       46.99     12.75 o 
   3 -14   4        4.62       10.02     11.19 o 
   4 -14   4        8.24        4.92     10.75 o 
   5 -14   4        0.00        2.13     12.19 o 
  -5 -13   4        3.06       19.59     12.88 o 
  -4 -13   4        5.60       10.17     10.82 o 
  -3 -13   4        0.04        6.48      9.84 o 
  -2 -13   4        0.74        3.96     11.90 o 
  -1 -13   4        0.28       12.90     12.57 o 
   0 -13   4        7.95        6.37      9.92 o 
   1 -13   4        4.72       -5.51     12.58 o 
   2 -13   4       13.27       10.83     12.27 o 
   3 -13   4        0.01        4.03     12.27 o 
   4 -13   4        0.05        1.37     11.59 o 
   5 -13   4        0.16        5.60     11.24 o 
   6 -13   4        4.14      -13.57     14.10 o 
   7 -13   4        0.66        1.36     15.70 o 
  -6 -12   4        4.85       -9.20     11.05 o 
  -5 -12   4        0.01       -3.17     10.81 o 
  -4 -12   4       14.58        8.09     12.20 o 
  -3 -12   4        4.17       10.45     13.47 o 
  -2 -12   4        4.01        5.54     10.76 o 
  -1 -12   4        1.82        2.16     10.33 o 
   0 -12   4       23.58       18.83     11.12 o 
   1 -12   4       24.07       30.51     10.69 o 
   2 -12   4       80.88       67.11     10.75 o 
   3 -12   4       21.48       30.16     10.04 o 
   4 -12   4       38.08       36.72     12.26 o 
   5 -12   4        0.39       12.13     12.74 o 
   6 -12   4        2.72       13.61     21.91 o 
   7 -12   4        4.55        3.26     15.65 o 
   8 -12   4        0.63       10.63     15.14 o 
  -7 -11   4        1.35       -7.32     10.52 o 
  -6 -11   4        3.16        8.97     11.36 o 
  -5 -11   4        9.43       -2.43     12.13 o 
  -4 -11   4       23.06       47.87     10.21 o 
  -3 -11   4       69.73       77.03     11.28 o 
  -2 -11   4       64.38       53.22     10.89 o 
  -1 -11   4        6.15        5.90     10.62 o 
   0 -11   4       50.60       56.79     11.09 o 
   1 -11   4        3.22        4.90     11.08 o 
   2 -11   4       52.16       42.76     10.49 o 
   3 -11   4       19.33       25.23      9.77 o 
   4 -11   4       30.48       28.83     13.69 o 
   5 -11   4        0.83        6.82     13.20 o 
   6 -11   4       17.24       24.35     13.21 o 
   7 -11   4        2.59       -5.26     14.45 o 
   8 -11   4        9.47       33.49     36.35 o 
   9 -11   4        0.02       -8.32     22.43 o 
  -8 -10   4        8.48       -5.14     13.33 o 
  -7 -10   4       28.56       12.67     11.29 o 
  -6 -10   4      276.30      278.73     11.36 o 
  -5 -10   4       49.75       74.05     11.52 o 
  -4 -10   4      274.43      286.39     51.57 o 
  -3 -10   4        6.64        8.15     11.89 o 
  -2 -10   4        0.24       -6.54      9.02 o 
  -1 -10   4       64.07       44.50     10.45 o 
   0 -10   4        1.89       -1.90      8.72 o 
   1 -10   4      256.15      249.06     11.58 o 
   2 -10   4       21.97       22.41      9.77 o 
   3 -10   4        0.06       -0.55      8.89 o 
   4 -10   4        2.43        6.19     11.32 o 
   5 -10   4        1.35       -1.76     11.77 o 
   6 -10   4        1.08       20.11     15.74 o 
   7 -10   4       10.77       -6.80     13.00 o 
   8 -10   4        0.48       10.87     20.43 o 
   9 -10   4        0.03        1.30     19.12 o 
  10 -10   4        2.34       25.12     14.78 o 
  -9  -9   4        2.19       -6.40     15.05 o 
  -8  -9   4       19.60       39.19      9.25 o 
  -7  -9   4        7.15       14.51     10.93 o 
  -6  -9   4       18.23        0.28     10.81 o 
  -5  -9   4       11.46        6.00     10.44 o 
  -4  -9   4      462.03      393.23     12.54 o 
  -3  -9   4      115.54      107.53      8.91 o 
  -2  -9   4      111.93      124.87     13.73 o 
  -1  -9   4       88.90       87.12     10.94 o 
   0  -9   4       40.46       44.11      9.52 o 
   1  -9   4        1.26        1.47      9.64 o 
   2  -9   4        9.10       12.03      9.76 o 
   3  -9   4      107.61      106.72      9.76 o 
   4  -9   4        0.46        0.08      9.02 o 
   5  -9   4        9.44       14.57     10.62 o 
   6  -9   4        0.13        8.96     11.30 o 
   7  -9   4        0.62       -4.37     13.81 o 
   8  -9   4        9.92       20.90     19.84 o 
   9  -9   4        4.75        7.46     23.26 o 
  10  -9   4        0.46       -7.30     13.72 o 
 -10  -8   4        5.83       -2.99     16.02 o 
  -9  -8   4        5.39       -9.14     11.16 o 
  -8  -8   4        0.34        8.80     10.68 o 
  -7  -8   4        7.71        0.97     10.68 o 
  -6  -8   4       32.58       29.81      9.62 o 
  -5  -8   4       67.21       52.75      9.63 o 
  -4  -8   4     1016.46     1024.08     14.55 o 
  -3  -8   4      106.88      108.74     18.17 o 
  -2  -8   4       42.56       50.57     10.10 o 
  -1  -8   4        2.50        6.77      8.48 o 
   0  -8   4      117.93      115.59      9.70 o 
   1  -8   4      271.60      261.91     13.48 o 
   2  -8   4      197.47      222.44     10.83 o 
   3  -8   4       16.40       16.30     11.73 o 
   4  -8   4        7.62        9.36     11.58 o 
   5  -8   4       16.76       22.12     11.42 o 
   6  -8   4        1.12       10.28     12.07 o 
   7  -8   4       28.04       22.04     20.58 o 
   8  -8   4        6.22      -11.37     13.17 o 
   9  -8   4        0.48       -5.21     22.04 o 
  10  -8   4        0.51      -14.19     14.22 o 
  11  -8   4        0.75       18.04     12.41 o 
 -10  -7   4        5.31        1.09     20.97 o 
  -9  -7   4        1.92       -3.69     12.65 o 
  -8  -7   4        0.50       -3.50     10.26 o 
  -7  -7   4       32.26       23.19     10.55 o 
  -6  -7   4        7.03        4.73      8.74 o 
  -5  -7   4       69.71       71.91     11.95 o 
  -4  -7   4      202.26      234.00     10.95 o 
  -3  -7   4        0.27       -8.19     11.55 o 
  -2  -7   4      255.37      325.46     22.41 o 
  -1  -7   4      125.93      114.23      9.00 o 
   0  -7   4      114.79       92.33     11.37 o 
   1  -7   4      325.80      318.58     12.44 o 
   2  -7   4       70.63       73.82      8.32 o 
   3  -7   4       76.05       79.96      8.24 o 
   4  -7   4        6.34        4.49     10.32 o 
   5  -7   4        6.87        4.09     14.11 o 
   6  -7   4        0.71       -5.63     14.08 o 
   7  -7   4       34.25       33.64     14.76 o 
   8  -7   4        1.26       -4.08     10.43 o 
   9  -7   4        0.83        5.21     16.08 o 
  10  -7   4        0.03      -14.23     14.33 o 
  11  -7   4        1.97       -1.53     11.23 o 
 -11  -6   4        4.67       18.55     16.50 o 
 -10  -6   4       67.81       59.51     18.23 o 
  -9  -6   4        3.01       -3.76     16.67 o 
  -8  -6   4       39.88       37.95     15.59 o 
  -7  -6   4        9.23       -1.95     15.56 o 
  -6  -6   4      441.15      482.41     12.49 o 
  -5  -6   4       18.17        9.84     10.60 o 
  -4  -6   4      302.78      294.07     11.67 o 
  -3  -6   4      289.71      279.08      9.41 o 
  -2  -6   4     4808.62     4560.25    199.58 o 
  -1  -6   4      488.33      471.30     24.93 o 
   0  -6   4     1939.25     2000.12     32.69 o 
   1  -6   4        0.18       -1.85      8.00 o 
   2  -6   4       46.15       41.41      9.64 o 
   3  -6   4      426.62      464.90     18.21 o 
   4  -6   4       71.48       78.60     12.46 o 
   5  -6   4      210.88      221.92     13.76 o 
   6  -6   4      192.62      205.92     13.67 o 
   7  -6   4       13.16       21.20     10.09 o 
   8  -6   4       12.48       11.93     10.59 o 
   9  -6   4       27.76       29.12     12.25 o 
  10  -6   4        9.47       33.35     21.47 o 
  11  -6   4        2.86       -6.27     12.39 o 
 -11  -5   4        9.46       19.29     23.00 o 
 -10  -5   4        4.47       -9.83     21.02 o 
  -9  -5   4        5.84        2.79     18.16 o 
  -8  -5   4      101.45      119.78     15.79 o 
  -7  -5   4        3.80       -0.97     13.80 o 
  -6  -5   4       15.76       23.03      8.63 o 
  -5  -5   4       74.09       68.04      9.39 o 
  -4  -5   4     2215.08     2109.44     35.44 o 
  -3  -5   4      398.97      387.65     10.19 o 
  -2  -5   4     6333.53     6266.36     35.65 o 
  -1  -5   4       12.71        2.39      9.37 o 
   0  -5   4      805.88      855.98     17.64 o 
   1  -5   4      287.66      308.28     14.98 o 
   2  -5   4     1946.74     1895.29     39.61 o 
   3  -5   4      148.49      140.85      9.79 o 
   4  -5   4      430.13      502.88     30.40 o 
   5  -5   4        0.23       -0.69     12.23 o 
   6  -5   4       84.23       82.62     14.19 o 
   7  -5   4       98.82       86.62     10.45 o 
   8  -5   4       77.79       91.04     21.99 o 
   9  -5   4        3.67       25.81     21.66 o 
  10  -5   4        3.84        5.68     16.04 o 
  11  -5   4        1.05       11.37     27.88 o 
  12  -5   4        3.42       -3.09     12.17 o 
 -12  -4   4       17.79      -15.91     17.02 o 
 -11  -4   4       19.62        8.97     19.24 o 
 -10  -4   4       64.59       90.81     20.68 o 
  -9  -4   4       74.81       81.08     20.68 o 
  -8  -4   4        1.81        4.89     19.37 o 
  -7  -4   4        3.89        6.84     19.52 o 
  -6  -4   4     1776.22     1926.90    126.16 o 
  -5  -4   4       96.57       87.94      8.14 o 
  -4  -4   4      327.25      262.57     20.58 o 
  -3  -4   4       10.60       16.25      6.90 o 
  -2  -4   4      572.56      598.06     21.52 o 
  -1  -4   4        5.91       11.11      8.09 o 
   0  -4   4    14046.12    13352.24    374.38 o 
   1  -4   4      904.05      966.98     38.17 o 
   2  -4   4     8000.46     7639.32     73.57 o 
   3  -4   4        1.08       -1.15      8.51 o 
   4  -4   4     1468.51     1592.42     23.39 o 
   5  -4   4        1.06       15.83     20.28 o 
   6  -4   4       26.83       36.12     14.49 o 
   7  -4   4       79.72       76.99     15.36 o 
   8  -4   4      182.53      169.38     33.87 o 
   9  -4   4        0.79      -16.92     16.92 o 
  10  -4   4       17.26       17.20     13.74 o 
  11  -4   4        4.81       17.47     11.99 o 
  12  -4   4        0.54       -8.22     13.80 o 
 -12  -3   4       24.09        4.13     18.53 o 
 -11  -3   4        0.56      -15.98     15.98 o 
 -10  -3   4        2.11       -9.26     16.45 o 
  -9  -3   4       26.47       11.07     14.99 o 
  -8  -3   4      476.31      556.26     22.95 o 
  -7  -3   4      456.60      405.03     21.44 o 
  -6  -3   4      142.82      168.01     14.31 o 
  -5  -3   4        7.75        7.57     11.14 o 
  -4  -3   4        7.36       13.28     12.05 o 
  -3  -3   4      220.39      225.56     12.61 o 
  -2  -3   4     8750.88     8646.92    123.05 o 
  -1  -3   4     2709.03     2744.89    204.97 o 
   0  -3   4      713.82      588.97     25.02 o 
   1  -3   4     1338.06     1303.05     24.36 o 
   2  -3   4     6030.79     6252.39    108.20 o 
   3  -3   4      384.48      388.94     21.47 o 
   4  -3   4     4481.88     4618.29     50.25 o 
   5  -3   4       79.78       65.04     19.96 o 
   6  -3   4      436.33      402.61     62.40 o 
   7  -3   4       30.12       27.68     14.32 o 
   8  -3   4       10.46       -1.96     15.63 o 
   9  -3   4        0.07       46.32     22.36 o 
  10  -3   4       51.52       68.95     21.00 o 
  11  -3   4       15.85       40.22     16.13 o 
  12  -3   4       13.74        6.29     11.54 o 
 -12  -2   4       13.01       17.36     14.71 o 
 -11  -2   4       14.32       13.21     11.53 o 
 -10  -2   4      573.81      560.16     23.74 o 
  -9  -2   4        9.54        9.14     15.24 o 
  -8  -2   4     1219.21     1265.53     27.57 o 
  -7  -2   4      359.29      342.93     17.29 o 
  -6  -2   4       31.50       34.59     10.99 o 
  -5  -2   4       89.44       94.27     13.04 o 
  -4  -2   4     1936.42     1800.13    131.14 o 
  -3  -2   4      308.61      303.90     13.33 o 
  -2  -2   4    12910.93    12691.53    595.66 o 
  -1  -2   4       45.30       64.05     20.68 o 
   0  -2   4       79.64      106.46     20.30 o 
   1  -2   4     6061.48     6348.83    243.82 o 
   2  -2   4    11904.04    12227.30    250.83 o 
   3  -2   4       14.02       24.25      8.99 o 
   4  -2   4     4683.26     4981.88     38.77 o 
   5  -2   4      670.03      679.13     20.13 o 
   6  -2   4       35.92       19.10     19.29 o 
   7  -2   4       95.07       87.84     14.30 o 
   8  -2   4      172.76      156.07     13.69 o 
   9  -2   4       10.25       27.40     20.85 o 
  10  -2   4        9.05       15.17     17.17 o 
  11  -2   4        0.03        9.44     16.06 o 
  12  -2   4        7.12       13.59     16.06 o 
 -12  -1   4        1.65        3.71     23.32 o 
 -11  -1   4        1.10        1.73     13.98 o 
 -10  -1   4        1.60      -14.79     14.87 o 
  -9  -1   4        3.73       17.93     11.85 o 
  -8  -1   4      304.98      304.38     21.13 o 
  -7  -1   4       20.06       30.75     10.01 o 
  -6  -1   4     2632.92     2694.13     87.01 o 
  -5  -1   4       24.03       35.21     10.76 o 
  -4  -1   4     4179.52     4184.90     38.48 o 
  -3  -1   4       38.94       34.56     12.85 o 
  -2  -1   4      215.77      336.45     20.40 o 
  -1  -1   4      227.82      255.61     15.21 o 
   0  -1   4     6907.07     6260.50     63.89 o 
   1  -1   4        4.40        5.60     11.29 o 
   2  -1   4     2356.77     2022.12     60.29 o 
   3  -1   4      526.74      489.97     15.05 o 
   4  -1   4     1237.08     1444.87     33.25 o 
   5  -1   4       47.63       63.17      9.74 o 
   6  -1   4      675.72      713.12     29.87 o 
   7  -1   4       98.10       89.31     11.42 o 
   8  -1   4      196.25      188.36     17.00 o 
   9  -1   4        1.86       17.35     13.46 o 
  10  -1   4       36.96       57.26     20.75 o 
  11  -1   4        0.30       -1.80     16.43 o 
  12  -1   4       22.02       -5.11     21.86 o 
 -12   0   4        0.90        1.37     20.01 o 
 -11   0   4        0.63      -13.21     13.68 o 
 -10   0   4       80.61      111.88     25.68 o 
  -9   0   4        0.51       -6.70     13.23 o 
  -8   0   4      959.89      958.69     16.51 o 
  -7   0   4       27.72       26.28     10.30 o 
  -6   0   4      507.92      549.11     60.35 o 
  -5   0   4       13.43        5.01     13.27 o 
  -4   0   4       37.40       60.82     14.40 o 
  -3   0   4      288.17      311.29     13.34 o 
  -2   0   4     9345.26     9327.15     65.36 o 
  -1   0   4      214.11      235.14     15.62 o 
   0   0   4    10700.01     9397.39    213.08 o 
   1   0   4       40.27       41.06     13.64 o 
   2   0   4      651.15      682.60     16.43 o 
   3   0   4      142.72      162.95     11.67 o 
   4   0   4     1676.95     1794.19     57.53 o 
   5   0   4      626.39      658.09     14.90 o 
   6   0   4       81.24       74.62     13.13 o 
   7   0   4       10.51        1.06     10.17 o 
   8   0   4       21.53        9.52     11.83 o 
   9   0   4        8.06       31.94     15.34 o 
  10   0   4        0.75       -6.60     11.74 o 
  11   0   4        7.68       -7.34     16.82 o 
  12   0   4       11.64       -8.52     22.43 o 
 -12   1   4       14.36       26.49     12.35 o 
 -11   1   4        0.28        0.31     12.08 o 
 -10   1   4        2.22       -6.26     14.58 o 
  -9   1   4       10.81        0.03     12.65 o 
  -8   1   4      356.31      383.09     14.13 o 
  -7   1   4       11.11       22.23     15.03 o 
  -6   1   4      288.72      303.06     21.39 o 
  -5   1   4        0.17       -3.95     17.37 o 
  -4   1   4     6444.78     7011.94     73.59 o 
  -3   1   4       14.98       17.56     12.71 o 
  -2   1   4     8044.62     7455.61     53.72 o 
  -1   1   4        5.11        8.02     13.15 o 
   0   1   4       83.16      134.96     16.37 o 
   1   1   4       29.41       28.90     10.82 o 
   2   1   4     2773.12     2586.81     77.90 o 
   3   1   4      286.37      295.21     12.64 o 
   4   1   4     2761.45     2656.08     54.49 o 
   5   1   4        0.36       10.11     14.13 o 
   6   1   4       39.26       57.72     11.09 o 
   7   1   4        0.18       10.74     11.38 o 
   8   1   4      150.89      145.20     13.12 o 
   9   1   4        8.14        5.51     12.01 o 
  10   1   4       42.49       42.02     35.45 o 
  11   1   4        3.46        0.44     19.81 o 
 -12   2   4        7.43       27.46     12.95 o 
 -11   2   4        6.12      -11.53     12.49 o 
 -10   2   4       19.87        9.46     10.87 o 
  -9   2   4        3.58       21.79     15.13 o 
  -8   2   4        4.02       13.89     12.65 o 
  -7   2   4        5.04       -9.68     19.47 o 
  -6   2   4     1430.22     1529.56     25.42 o 
  -5   2   4        0.57        8.32     13.34 o 
  -4   2   4     2181.97     2165.97     23.49 o 
  -3   2   4       82.35       99.95     11.38 o 
  -2   2   4      288.62      313.23     12.48 o 
  -1   2   4       14.99       15.79     12.32 o 
   0   2   4     5264.21     5013.14     40.29 o 
   1   2   4      169.15      171.47     11.61 o 
   2   2   4     4233.58     3710.55     31.29 o 
   3   2   4        1.43        2.02     10.22 o 
   4   2   4        1.23       15.17     13.72 o 
   5   2   4       40.79       32.31     11.31 o 
   6   2   4      408.07      363.80     12.35 o 
   7   2   4       15.29        6.41     11.96 o 
   8   2   4       92.38      107.73     12.97 o 
   9   2   4       22.05       27.19     11.03 o 
  10   2   4       79.14       84.35     18.64 o 
  11   2   4        0.03        7.71     17.33 o 
 -12   3   4        0.27       -5.50     13.10 o 
 -11   3   4        3.11        3.73     14.64 o 
 -10   3   4       42.22        9.23     35.91 o 
  -9   3   4       11.22       13.39     15.46 o 
  -8   3   4      879.72      875.40     20.87 o 
  -7   3   4       70.63       86.83     20.31 o 
  -6   3   4       92.97       92.34     19.14 o 
  -5   3   4       79.76       82.00     12.08 o 
  -4   3   4      857.43      882.36     45.68 o 
  -3   3   4       61.71       58.41     10.89 o 
  -2   3   4     7330.27     7299.83    186.96 o 
  -1   3   4       22.33       33.82      9.73 o 
   0   3   4     2269.10     1926.28     21.34 o 
   1   3   4       64.84       70.52     10.26 o 
   2   3   4      124.72      127.64     13.10 o 
   3   3   4       44.52       44.20     18.07 o 
   4   3   4     3028.89     2955.74    122.45 o 
   5   3   4        0.74       -7.03     10.77 o 
   6   3   4      295.73      285.20     17.08 o 
   7   3   4        8.19       10.41     11.65 o 
   8   3   4       46.28       43.13     14.70 o 
   9   3   4        0.02        3.96     13.61 o 
  10   3   4       69.03       40.09     19.08 o 
  11   3   4        6.95       19.41     10.30 o 
 -11   4   4        0.96        9.16     16.91 o 
 -10   4   4       32.74       35.40     16.16 o 
  -9   4   4        4.31       -3.62     14.11 o 
  -8   4   4       44.12       42.25     15.32 o 
  -7   4   4        0.04       -3.90     15.41 o 
  -6   4   4       12.61       10.44     11.80 o 
  -5   4   4      640.04      653.53     16.61 o 
  -4   4   4     1342.73     1319.77    102.25 o 
  -3   4   4      108.03       96.16     10.29 o 
  -2   4   4     2293.06     2073.91     34.63 o 
  -1   4   4        7.99       12.60      9.42 o 
   0   4   4       80.85       94.62      9.93 o 
   1   4   4       47.50       45.63     14.35 o 
   2   4   4      832.79      650.97     32.16 o 
   3   4   4      190.56      181.64     12.30 o 
   4   4   4      566.67      555.26     18.72 o 
   5   4   4       12.37       28.49     11.20 o 
   6   4   4       17.81        9.48     32.00 o 
   7   4   4       27.51       29.99     15.88 o 
   8   4   4        7.46        1.27     20.40 o 
   9   4   4        8.36       -0.41     10.91 o 
  10   4   4       17.86       30.51     12.27 o 
 -11   5   4        0.90       -0.51     12.70 o 
 -10   5   4        0.24       15.54     19.89 o 
  -9   5   4        4.52        7.63     14.30 o 
  -8   5   4      108.58      107.39     14.11 o 
  -7   5   4       32.09       50.15     14.90 o 
  -6   5   4      202.01      177.40     16.23 o 
  -5   5   4       20.04       20.00     12.46 o 
  -4   5   4      383.90      348.87     13.43 o 
  -3   5   4       20.83       27.96     10.73 o 
  -2   5   4      152.40      142.82     19.52 o 
  -1   5   4       32.85       28.11     11.67 o 
   0   5   4     1468.65     1406.11     48.97 o 
   1   5   4       23.65       18.27     11.48 o 
   2   5   4     4315.30     3875.25    112.10 o 
   3   5   4      104.06       90.98     12.15 o 
   4   5   4       23.99        8.15     10.72 o 
   5   5   4        0.26        1.49     12.67 o 
   6   5   4        9.01       -0.10     10.35 o 
   7   5   4        3.34      -11.91     27.63 o 
   8   5   4        6.66       10.24     11.02 o 
   9   5   4        5.03        3.59     10.11 o 
  10   5   4        1.29       -7.31     16.01 o 
 -11   6   4        0.01       36.81     17.42 o 
 -10   6   4       39.45       29.55     13.98 o 
  -9   6   4        0.51        1.64     16.30 o 
  -8   6   4        2.97        8.65     14.77 o 
  -7   6   4       41.32       49.21     14.95 o 
  -6   6   4        6.30        7.90     11.58 o 
  -5   6   4        1.63       -1.81     12.50 o 
  -4   6   4       75.16       72.06     12.62 o 
  -3   6   4       50.44       50.56     11.61 o 
  -2   6   4     1712.33     1596.97     47.06 o 
  -1   6   4      171.11      165.62     14.41 o 
   0   6   4      414.28      421.71     15.18 o 
   1   6   4        5.75        1.84     14.79 o 
   2   6   4      132.07      133.34     14.55 o 
   3   6   4        1.67       11.12     10.16 o 
   4   6   4      239.55      271.11     17.95 o 
   5   6   4        0.03       -3.51     14.69 o 
   6   6   4       94.36       94.45     15.48 o 
   7   6   4       22.82       39.11     10.91 o 
   8   6   4        0.98       -7.36     13.24 o 
   9   6   4        8.10       -4.74     10.83 o 
 -10   7   4       19.89       11.44     17.60 o 
  -9   7   4        8.74       13.54     13.76 o 
  -8   7   4       28.54       33.14     13.05 o 
  -7   7   4        5.71        3.60     11.02 o 
  -6   7   4      260.99      278.70     15.57 o 
  -5   7   4       11.80       17.64     12.42 o 
  -4   7   4       88.86      107.84     14.70 o 
  -3   7   4       37.41       46.46     12.37 o 
  -2   7   4      416.63      427.68     14.16 o 
  -1   7   4        8.83       -0.06     10.47 o 
   0   7   4       22.22        7.74     12.17 o 
   1   7   4       12.39       22.15     14.29 o 
   2   7   4      235.53      228.21     13.35 o 
   3   7   4       15.82       26.01     10.92 o 
   4   7   4      496.17      487.53     65.29 o 
   5   7   4        1.51        1.28     12.10 o 
   6   7   4      124.93      115.76     23.33 o 
   7   7   4       36.91       34.31     13.32 o 
   8   7   4        3.18       -4.96     11.93 o 
  -9   8   4        1.17        3.01     15.36 o 
  -8   8   4        3.39        7.56     15.33 o 
  -7   8   4       41.86       44.29      9.90 o 
  -6   8   4       60.83       64.10     12.42 o 
  -5   8   4       26.42       26.87     12.59 o 
  -4   8   4       88.41      129.21     26.46 o 
  -3   8   4       24.14       25.13     12.90 o 
  -2   8   4       62.79       46.72     14.32 o 
  -1   8   4        1.08       -4.13     12.70 o 
   0   8   4       59.38       87.72     13.37 o 
   1   8   4       38.56       39.47     11.47 o 
   2   8   4      312.12      333.24     15.54 o 
   3   8   4       16.99        6.45     10.94 o 
   4   8   4       50.78        1.17     50.99 o 
   5   8   4       14.42       18.00     13.22 o 
   6   8   4       76.52      115.25     36.86 o 
   7   8   4        3.02        0.34      9.72 o 
   8   8   4       29.36       23.81     10.42 o 
  -9   9   4        4.95       20.64     18.22 o 
  -8   9   4       33.18       29.33     13.55 o 
  -7   9   4        5.79      -12.45     12.45 o 
  -6   9   4      102.13       99.34     10.37 o 
  -5   9   4       12.22      -10.60     11.04 o 
  -4   9   4       22.51        6.61     12.10 o 
  -3   9   4       39.90       24.66     16.32 o 
  -2   9   4      152.53      172.43     23.33 o 
  -1   9   4      115.12      104.84     13.61 o 
   0   9   4      271.87      330.13     14.69 o 
   1   9   4       13.92       -9.65     13.16 o 
   2   9   4        0.70      -12.22     12.22 o 
   3   9   4        2.55       -5.02     13.60 o 
   4   9   4      146.18      158.93     34.10 o 
   5   9   4       19.93       20.63     43.60 o 
   6   9   4       17.88       12.74     18.21 o 
   7   9   4        4.25       -2.76     10.67 o 
  -7  10   4        0.07        7.26      9.40 o 
  -6  10   4        2.22        1.77     10.83 o 
  -5  10   4       13.08       -3.00      9.61 o 
  -4  10   4       25.83       25.75     10.03 o 
  -3  10   4       52.04       21.33     11.72 o 
  -2  10   4       99.80      103.40     13.39 o 
  -1  10   4        2.17       -0.13     25.00 o 
   0  10   4       21.33       17.95     14.53 o 
   1  10   4        7.63        4.39     12.50 o 
   2  10   4       93.05      127.13     16.37 o 
   3  10   4       21.34        1.61     17.67 o 
   4  10   4      122.51      116.58     24.43 o 
   5  10   4        3.89        7.00     10.09 o 
  -6  11   4       19.34       10.18     10.27 o 
  -5  11   4       16.04        0.38     13.87 o 
  -4  11   4       45.98       64.04     12.71 o 
  -3  11   4        0.41      -14.12     14.12 o 
  -2  11   4       19.56       -5.61     11.96 o 
  -1  11   4       12.64       16.14     11.11 o 
   0  11   4       73.84       66.00     11.57 o 
   1  11   4       20.15       15.81     10.14 o 
   2  11   4       22.77       28.34     12.78 o 
   3  11   4        3.44        6.18     18.64 o 
  -3  12   4        7.08       21.10     10.96 o 
  -2  12   4       22.40        4.30     14.89 o 
  -1  12   4       13.23        8.99     12.70 o 
   0  12   4        5.20        3.33      9.64 o 
   1 -15   5        0.24        1.67     11.80 o 
  -3 -14   5        2.01      -12.80     12.80 o 
  -2 -14   5       22.11       32.86      9.72 o 
  -1 -14   5        0.07       -5.65     10.43 o 
   0 -14   5       17.54       -1.94     11.43 o 
   1 -14   5        1.47       -0.26     10.87 o 
   2 -14   5       34.30       21.91     11.33 o 
   3 -14   5        0.55       -8.84     12.35 o 
   4 -14   5        1.68       -9.96     11.67 o 
   5 -14   5        0.87        7.94     15.06 o 
  -5 -13   5        5.49        8.23     11.90 o 
  -4 -13   5       17.46       11.39     10.60 o 
  -3 -13   5        2.44        6.32     13.65 o 
  -2 -13   5        0.03       -6.29     13.89 o 
  -1 -13   5       13.80       -1.50     10.03 o 
   0 -13   5        1.85       -3.85     11.80 o 
   1 -13   5        5.62       12.30     10.94 o 
   2 -13   5        4.97      -12.31     12.31 o 
   3 -13   5        0.03       17.66     12.07 o 
   4 -13   5        4.81        8.82     12.64 o 
   5 -13   5        0.41        8.27     14.84 o 
   6 -13   5        3.94        2.71     14.56 o 
   7 -13   5        1.43        9.70     13.99 o 
  -7 -12   5        3.63       15.13     12.50 o 
  -6 -12   5        9.19       -3.28     12.25 o 
  -5 -12   5        1.04       -7.75     10.72 o 
  -4 -12   5       27.24       35.42     10.08 o 
  -3 -12   5        3.94       -5.03     17.91 o 
  -2 -12   5      130.18      135.10     26.15 o 
  -1 -12   5       94.67       92.70     12.32 o 
   0 -12   5        0.16       -0.92     10.84 o 
   1 -12   5       17.79        5.11     10.11 o 
   2 -12   5      129.89      125.53     13.36 o 
   3 -12   5        2.76        6.66     11.29 o 
   4 -12   5       13.45       19.89     10.97 o 
   5 -12   5        0.30       -4.95     14.11 o 
   6 -12   5        2.11        3.04     13.66 o 
   7 -12   5        3.18        8.37     15.39 o 
   8 -12   5        3.86       15.79     22.18 o 
  -8 -11   5        2.02      -11.47     11.47 o 
  -7 -11   5        0.45       10.42     11.92 o 
  -6 -11   5       30.52       23.51     14.59 o 
  -5 -11   5        6.08        6.50     10.00 o 
  -4 -11   5        0.40       -5.32     10.95 o 
  -3 -11   5       42.61       44.64     18.43 o 
  -2 -11   5       88.71       88.19     14.88 o 
  -1 -11   5       27.10       10.57     11.68 o 
   0 -11   5      109.84      119.51     10.92 o 
   1 -11   5       40.44       23.26     10.81 o 
   2 -11   5        0.11        2.64     12.22 o 
   3 -11   5        2.47       -9.73      9.73 o 
   4 -11   5      194.21      227.01     16.02 o 
   5 -11   5       39.22       27.91     14.49 o 
   6 -11   5       31.93       19.46     12.24 o 
   7 -11   5        0.03        3.48     11.42 o 
   8 -11   5        7.79        6.62     16.85 o 
   9 -11   5        0.06        0.09     13.23 o 
  -9 -10   5        0.59      -11.25     11.25 o 
  -8 -10   5        0.22      -10.60     10.60 o 
  -7 -10   5       16.37       25.16     13.58 o 
  -6 -10   5        8.63       17.15      9.85 o 
  -5 -10   5       34.79       27.60     10.38 o 
  -4 -10   5      113.64      130.41     11.88 o 
  -3 -10   5        4.80       17.51     11.05 o 
  -2 -10   5      123.98      108.75     10.84 o 
  -1 -10   5       70.76       61.77      8.94 o 
   0 -10   5       42.40       59.47     12.07 o 
   1 -10   5       25.94       31.57     10.54 o 
   2 -10   5       67.60      102.41     13.75 o 
   3 -10   5       37.16       32.57     10.53 o 
   4 -10   5        1.70       -2.70     14.07 o 
   5 -10   5        1.17       13.14     14.73 o 
   6 -10   5        3.27        5.27     13.42 o 
   7 -10   5        4.02        8.42     20.31 o 
   8 -10   5       14.16       15.77     21.21 o 
   9 -10   5        1.99       13.65     14.52 o 
  10 -10   5        0.65       -5.02     14.75 o 
  -9  -9   5        7.68        2.19      9.94 o 
  -8  -9   5        1.03        1.64     10.18 o 
  -7  -9   5       13.01       15.02     17.53 o 
  -6  -9   5      113.88      112.33     11.41 o 
  -5  -9   5        5.87       20.97     12.30 o 
  -4  -9   5      615.59      664.15     15.35 o 
  -3  -9   5       34.35       30.30      8.83 o 
  -2  -9   5      230.35      225.22     16.63 o 
  -1  -9   5      180.62      177.16     11.24 o 
   0  -9   5      250.61      262.89     33.67 o 
   1  -9   5       15.34       12.97      8.46 o 
   2  -9   5        4.19        3.43      8.13 o 
   3  -9   5        1.51       -9.14     10.26 o 
   4  -9   5       42.83       56.95     11.88 o 
   5  -9   5       49.76       32.87     12.54 o 
   6  -9   5       13.50       28.54     15.11 o 
   7  -9   5        0.11       -4.64     16.48 o 
   8  -9   5        1.84        1.37     14.81 o 
   9  -9   5        0.01        2.14     12.23 o 
  10  -9   5        4.73       24.28     18.45 o 
 -10  -8   5       21.83       10.42     24.55 o 
  -9  -8   5        0.78        5.27     18.93 o 
  -8  -8   5        0.84        0.99     12.24 o 
  -7  -8   5        5.86        8.29     11.18 o 
  -6  -8   5       45.64       47.72     10.32 o 
  -5  -8   5       36.20       36.08      9.97 o 
  -4  -8   5       17.35       20.61      8.98 o 
  -3  -8   5       61.64       64.01     10.14 o 
  -2  -8   5      210.04      230.18     10.88 o 
  -1  -8   5       11.42        7.49      8.41 o 
   0  -8   5        1.77        5.10     12.33 o 
   1  -8   5        1.54        3.78      8.25 o 
   2  -8   5        3.67       -0.80      9.29 o 
   3  -8   5      121.02      119.95     11.81 o 
   4  -8   5       12.07       23.90      9.45 o 
   5  -8   5        1.92       -9.72      9.72 o 
   6  -8   5       65.53       56.92     16.21 o 
   7  -8   5        3.79       15.08     14.90 o 
   8  -8   5        0.18       -3.24     12.14 o 
   9  -8   5        1.90       22.01     12.43 o 
  10  -8   5        2.25       -3.62     14.12 o 
  11  -8   5        0.11      -10.77     12.38 o 
 -10  -7   5       17.42       11.61     21.34 o 
  -9  -7   5       19.02        5.43     20.33 o 
  -8  -7   5       16.19        6.31     15.37 o 
  -7  -7   5       28.13        7.87     11.45 o 
  -6  -7   5       43.49       31.13     11.90 o 
  -5  -7   5      146.54      150.41     11.75 o 
  -4  -7   5     1666.14     1805.82     25.45 o 
  -3  -7   5      131.18      147.14      9.29 o 
  -2  -7   5        1.67        4.21      8.50 o 
  -1  -7   5        1.52       -4.99      8.53 o 
   0  -7   5      920.03      883.32     13.59 o 
   1  -7   5      790.30      768.91     33.71 o 
   2  -7   5      291.12      300.73     24.40 o 
   3  -7   5      108.18      102.21     10.35 o 
   4  -7   5       31.86       46.39     10.75 o 
   5  -7   5        3.66       13.36     13.84 o 
   6  -7   5       96.14       98.73     12.79 o 
   7  -7   5        1.15        8.78     11.85 o 
   8  -7   5       20.14       19.04     11.34 o 
   9  -7   5       22.28       23.19     19.81 o 
  10  -7   5        0.04      -15.43     15.43 o 
  11  -7   5        2.65       13.81     14.65 o 
 -11  -6   5        8.55       -6.10     21.39 o 
 -10  -6   5        0.49       12.75     16.43 o 
  -9  -6   5        0.08       30.88     20.16 o 
  -8  -6   5       41.10       49.88     17.98 o 
  -7  -6   5       21.61       21.91     12.11 o 
  -6  -6   5       13.09       17.55      9.65 o 
  -5  -6   5        8.15       21.65      7.95 o 
  -4  -6   5      309.05      326.55      9.45 o 
  -3  -6   5       54.84       49.99      8.76 o 
  -2  -6   5      642.84      608.34     37.06 o 
  -1  -6   5      573.11      538.22     15.30 o 
   0  -6   5      214.52      171.41      9.50 o 
   1  -6   5        2.84       11.10      8.60 o 
   2  -6   5       47.69       27.40     13.25 o 
   3  -6   5      316.93      298.06     12.65 o 
   4  -6   5     1120.70     1214.67     50.36 o 
   5  -6   5       91.95       91.56     10.04 o 
   6  -6   5      483.95      505.66     11.70 o 
   7  -6   5       45.67       16.91     15.53 o 
   8  -6   5       17.90       16.03     10.35 o 
   9  -6   5        2.89       -7.10     10.48 o 
  10  -6   5        0.51       -7.39     12.94 o 
  11  -6   5        4.24        2.20     14.05 o 
 -11  -5   5        6.82       35.40     20.53 o 
 -10  -5   5      136.63      173.54     17.91 o 
  -9  -5   5       51.39       54.47     15.14 o 
  -8  -5   5      427.90      470.79     21.47 o 
  -7  -5   5       71.15       79.17     14.99 o 
  -6  -5   5       89.16      113.82     12.52 o 
  -5  -5   5        2.46       -2.92     10.21 o 
  -4  -5   5      271.51      309.79     12.11 o 
  -3  -5   5      468.75      466.94     13.28 o 
  -2  -5   5      132.77       78.48      8.93 o 
  -1  -5   5      373.51      365.92     13.16 o 
   0  -5   5      984.01      958.94     17.80 o 
   1  -5   5      129.80      135.76     10.40 o 
   2  -5   5      264.49      259.11     15.09 o 
   3  -5   5      168.59      197.36     14.85 o 
   4  -5   5      412.10      457.23     28.65 o 
   5  -5   5      102.13      112.44     11.17 o 
   6  -5   5        5.02        5.21     11.68 o 
   7  -5   5        0.01        3.71      9.63 o 
   8  -5   5        0.25        1.31     10.60 o 
   9  -5   5        5.73       -5.75     10.70 o 
  10  -5   5       12.86        2.98     13.60 o 
  11  -5   5        0.06       -0.36     14.28 o 
 -12  -4   5        1.41       16.16     16.65 o 
 -11  -4   5        1.08       -3.61     17.76 o 
 -10  -4   5       23.53       20.55     20.45 o 
  -9  -4   5       12.56        8.18     18.77 o 
  -8  -4   5     1390.85     1292.11     25.22 o 
  -7  -4   5       19.81       34.14     13.71 o 
  -6  -4   5      673.60      714.95     25.95 o 
  -5  -4   5      378.21      367.78     17.25 o 
  -4  -4   5     2910.84     2907.28    158.16 o 
  -3  -4   5      175.53      162.64     14.35 o 
  -2  -4   5     1298.48     1320.66     22.45 o 
  -1  -4   5        3.07        4.70     12.18 o 
   0  -4   5      995.50     1041.16     27.15 o 
   1  -4   5     1454.69     1461.67     58.23 o 
   2  -4   5     2530.62     2367.63    116.07 o 
   3  -4   5      967.28      924.36     61.36 o 
   4  -4   5     2330.63     2425.99     48.53 o 
   5  -4   5       12.51       17.96     14.07 o 
   6  -4   5        5.53        4.67     19.81 o 
   7  -4   5       23.69       16.76     13.14 o 
   8  -4   5       32.99       38.13     14.53 o 
   9  -4   5       34.75       37.04     34.97 o 
  10  -4   5        0.18       23.32     20.16 o 
  11  -4   5        0.77        9.88     13.77 o 
  12  -4   5        0.59        5.32     32.36 o 
 -12  -3   5       41.44       35.37     12.26 o 
 -11  -3   5        5.44        9.09     11.53 o 
 -10  -3   5        3.13       -5.14     22.70 o 
  -9  -3   5      103.59      122.63     19.81 o 
  -8  -3   5      121.34      143.23     15.29 o 
  -7  -3   5       92.40       80.58     17.45 o 
  -6  -3   5      347.09      348.52     13.22 o 
  -5  -3   5       99.08       95.01     12.28 o 
  -4  -3   5      313.08      321.35     12.99 o 
  -3  -3   5       65.07       60.00     13.52 o 
  -2  -3   5      191.97      194.29     10.98 o 
  -1  -3   5     2489.55     2602.78     35.55 o 
   0  -3   5     7602.91     7698.11     88.19 o 
   1  -3   5      516.72      485.56     31.77 o 
   2  -3   5      482.50      520.74     27.47 o 
   3  -3   5       45.73       52.91     19.98 o 
   4  -3   5      863.37      899.46     26.56 o 
   5  -3   5      260.59      270.67     21.42 o 
   6  -3   5       11.21       22.65     14.70 o 
   7  -3   5        0.62       -5.22     11.20 o 
   8  -3   5       12.00       27.91     18.38 o 
   9  -3   5        4.31       -5.86     14.43 o 
  10  -3   5       23.56        3.06     20.68 o 
  11  -3   5        2.27       -6.32     19.00 o 
  12  -3   5        0.45      -19.91     19.91 o 
 -12  -2   5       14.91       19.17     12.92 o 
 -11  -2   5        1.78       18.30     15.19 o 
 -10  -2   5       85.05      115.27     33.57 o 
  -9  -2   5       41.84       33.35     11.03 o 
  -8  -2   5       60.48       44.04     10.95 o 
  -7  -2   5       21.45       34.14     10.18 o 
  -6  -2   5       96.64      109.94     10.65 o 
  -5  -2   5       50.76       56.45      9.14 o 
  -4  -2   5     8317.29     8818.94    284.38 o 
  -3  -2   5      639.28      667.77     16.45 o 
  -2  -2   5     2592.59     2497.79     46.66 o 
  -1  -2   5        3.02        7.38     13.41 o 
   0  -2   5     3347.88     2950.77     90.57 o 
   1  -2   5      548.21      549.25     20.78 o 
   2  -2   5     4415.71     4683.68    115.57 o 
   3  -2   5     1075.03     1068.24     18.22 o 
   4  -2   5       93.86       83.55     10.25 o 
   5  -2   5       67.11       87.28     13.90 o 
   6  -2   5      207.82      226.44     19.58 o 
   7  -2   5        3.64       -3.01     14.92 o 
   8  -2   5      109.03      118.13     14.35 o 
   9  -2   5        0.20       -3.16     15.35 o 
  10  -2   5       10.52        6.72     16.16 o 
  11  -2   5        0.25       -7.36     21.96 o 
  12  -2   5       15.42       24.28     21.05 o 
 -12  -1   5        0.37      -12.86     12.86 o 
 -11  -1   5        1.26       11.78     18.21 o 
 -10  -1   5      125.13      140.08     15.79 o 
  -9  -1   5        0.48        4.84     12.42 o 
  -8  -1   5       54.43       59.57     12.23 o 
  -7  -1   5       76.23       76.76     10.93 o 
  -6  -1   5      721.30      714.89     53.13 o 
  -5  -1   5      101.28      120.31     12.25 o 
  -4  -1   5       84.05      207.95     20.95 o 
  -3  -1   5       53.62       53.11     12.94 o 
  -2  -1   5      198.45      337.93     13.07 o 
  -1  -1   5       15.93       24.03     13.78 o 
   0  -1   5     1132.75     1088.18     23.27 o 
   1  -1   5      183.39      193.68     12.26 o 
   2  -1   5     5234.58     5227.46     70.16 o 
   3  -1   5      174.84      199.23     11.75 o 
   4  -1   5       21.94        9.21     10.84 o 
   5  -1   5      146.46      152.39     30.43 o 
   6  -1   5      179.16      180.44     14.76 o 
   7  -1   5        2.47        0.52      9.63 o 
   8  -1   5        3.35      -14.67     15.29 o 
   9  -1   5        2.72       21.12     23.37 o 
  10  -1   5        2.15      -17.85     17.85 o 
  11  -1   5        0.19       -6.05     22.28 o 
 -12   0   5        3.88      -10.39     13.93 o 
 -11   0   5        0.01       -8.13     19.53 o 
 -10   0   5       91.50       98.58     13.51 o 
  -9   0   5        3.80        3.13     23.52 o 
  -8   0   5       23.60       14.24     10.77 o 
  -7   0   5       15.03       22.72     12.02 o 
  -6   0   5     2549.60     2482.50     34.09 o 
  -5   0   5        1.06        1.33     13.71 o 
  -4   0   5        4.87       18.45     13.78 o 
  -3   0   5        4.15        6.66     12.82 o 
  -2   0   5       43.18       41.75     10.57 o 
  -1   0   5      244.10      262.64     13.64 o 
   0   0   5     6976.98     6036.31     49.25 o 
   1   0   5      163.41      143.57     14.21 o 
   2   0   5     1783.70     1694.66     33.84 o 
   3   0   5       53.03       66.15     11.47 o 
   4   0   5       48.74       35.03     13.10 o 
   5   0   5       13.31        9.33      9.46 o 
   6   0   5      248.42      246.90     14.75 o 
   7   0   5       52.78       57.87     28.64 o 
   8   0   5       27.77       31.74     13.85 o 
   9   0   5        0.12        6.29     14.08 o 
  10   0   5        6.78      -15.07     15.07 o 
  11   0   5        0.57       41.33     18.87 o 
 -12   1   5        0.04       -2.06     11.63 o 
 -11   1   5        9.41       -0.78     35.81 o 
 -10   1   5      150.24      129.53     13.56 o 
  -9   1   5        2.64        8.58     25.48 o 
  -8   1   5      715.94      683.68     38.41 o 
  -7   1   5        2.10      -10.82     18.35 o 
  -6   1   5      111.47      121.79     15.14 o 
  -5   1   5        1.09      -13.59     13.59 o 
  -4   1   5      956.36      964.25     52.30 o 
  -3   1   5       85.61       93.38     10.44 o 
  -2   1   5     2711.28     2796.49     76.72 o 
  -1   1   5       91.26      101.26     14.27 o 
   0   1   5     9716.74     9040.21    453.58 o 
   1   1   5       28.76       30.82     12.17 o 
   2   1   5      880.16      860.80     59.79 o 
   3   1   5      193.78      198.89     12.34 o 
   4   1   5     1982.35     2078.52     29.11 o 
   5   1   5      176.23      169.55     10.33 o 
   6   1   5       96.38      104.44     13.09 o 
   7   1   5        1.08       22.07     12.29 o 
   8   1   5       16.81        3.97     20.58 o 
   9   1   5        2.76       -9.38     12.03 o 
  10   1   5       36.07       51.20     21.01 o 
  11   1   5        0.04      -15.60     15.60 o 
 -12   2   5        0.12        0.78     12.05 o 
 -11   2   5        0.37        8.22     12.33 o 
 -10   2   5      147.89      163.77     12.67 o 
  -9   2   5        2.14       10.33     21.00 o 
  -8   2   5       33.64        9.12     20.58 o 
  -7   2   5        4.65      -20.40     20.40 o 
  -6   2   5     2109.08     2396.78     34.16 o 
  -5   2   5      150.34      170.92     16.12 o 
  -4   2   5     4778.91     5021.60    124.14 o 
  -3   2   5       66.18       74.30     13.22 o 
  -2   2   5       20.19        5.31      9.61 o 
  -1   2   5        0.91        5.23     13.32 o 
   0   2   5     6480.07     6714.95     43.39 o 
   1   2   5       82.40      104.39     11.94 o 
   2   2   5    11741.81    11154.94    685.57 o 
   3   2   5        0.81        9.10      9.30 o 
   4   2   5     1732.36     1739.31     46.06 o 
   5   2   5       70.51       83.60     10.11 o 
   6   2   5      200.44      196.67     10.85 o 
   7   2   5       49.33       50.98     13.93 o 
   8   2   5      249.35      245.26     26.83 o 
   9   2   5        0.06       11.17     11.67 o 
  10   2   5       13.94       11.42     15.48 o 
  11   2   5        2.73        1.77     11.30 o 
 -12   3   5       15.62       18.72     16.50 o 
 -11   3   5        4.10        5.55     12.27 o 
 -10   3   5        4.98        3.28     10.57 o 
  -9   3   5        8.99      -10.95     13.27 o 
  -8   3   5       19.86        0.69     20.85 o 
  -7   3   5      109.88      116.77     16.97 o 
  -6   3   5     1810.36     1802.03     27.17 o 
  -5   3   5        4.36        7.25     13.79 o 
  -4   3   5      511.06      480.57     14.17 o 
  -3   3   5      129.53      136.81     13.59 o 
  -2   3   5     1088.76     1061.11     16.06 o 
  -1   3   5        0.03       -4.07      9.38 o 
   0   3   5     3939.40     3611.14     50.41 o 
   1   3   5        3.48        9.83     12.70 o 
   2   3   5      115.15       88.13     14.36 o 
   3   3   5       51.21       55.67     11.17 o 
   4   3   5      432.46      433.74     33.86 o 
   5   3   5        8.45       19.23     14.40 o 
   6   3   5     1020.76     1026.58     19.39 o 
   7   3   5        0.45       -2.22     21.91 o 
   8   3   5        0.83       -4.96     12.57 o 
   9   3   5        0.45       12.86     13.66 o 
  10   3   5       12.10       -2.09     10.96 o 
 -11   4   5        0.20       13.43     13.83 o 
 -10   4   5       74.29       37.97     20.50 o 
  -9   4   5       37.80        6.98     12.99 o 
  -8   4   5      574.41      582.77     25.54 o 
  -7   4   5       21.44        3.48     15.83 o 
  -6   4   5      392.19      437.23     16.30 o 
  -5   4   5      139.96      127.85     12.70 o 
  -4   4   5     2872.33     2913.87     89.28 o 
  -3   4   5        5.28        8.03      9.82 o 
  -2   4   5     1267.93     1166.71     44.19 o 
  -1   4   5        4.15        0.64     14.74 o 
   0   4   5      415.19      358.48     19.28 o 
   1   4   5       33.87       20.86     11.19 o 
   2   4   5     1022.12     1058.76     23.41 o 
   3   4   5       15.29       24.71     13.66 o 
   4   4   5     2637.97     2620.10    115.10 o 
   5   4   5       13.16       31.85     12.89 o 
   6   4   5      323.86      338.57     22.07 o 
   7   4   5       11.72       12.83     11.63 o 
   8   4   5       64.77       71.49     13.07 o 
   9   4   5        2.82       10.62     14.67 o 
  10   4   5       12.07       18.98     11.01 o 
 -11   5   5        0.85       -1.98     16.43 o 
 -10   5   5       16.80        4.38     15.34 o 
  -9   5   5        4.52        5.23     15.83 o 
  -8   5   5      196.31      248.14     22.28 o 
  -7   5   5        0.87       23.15     15.12 o 
  -6   5   5      758.71      726.24     46.16 o 
  -5   5   5       61.61       68.06     12.88 o 
  -4   5   5     2649.52     2561.16    106.69 o 
  -3   5   5       47.21       38.71     12.02 o 
  -2   5   5      982.98     1080.35     18.34 o 
  -1   5   5       11.02       20.50     10.18 o 
   0   5   5      803.72      743.62     18.30 o 
   1   5   5        5.01       -6.21     14.27 o 
   2   5   5      322.80      303.13     21.17 o 
   3   5   5       51.99       36.14     24.37 o 
   4   5   5       23.06       19.40     14.75 o 
   5   5   5       18.12       19.81     10.18 o 
   6   5   5      663.59      662.71     22.66 o 
   7   5   5       12.56       35.73     14.91 o 
   8   5   5      135.39      143.69     11.86 o 
   9   5   5        0.13      -12.56     12.56 o 
 -10   6   5       13.77        1.59     16.67 o 
  -9   6   5        9.78        6.18     12.95 o 
  -8   6   5       77.57       90.64     17.14 o 
  -7   6   5       20.09        5.02     12.22 o 
  -6   6   5      780.32      781.07     23.21 o 
  -5   6   5      219.60      196.37     11.65 o 
  -4   6   5      161.80      193.00     22.96 o 
  -3   6   5        0.14       -1.73     10.35 o 
  -2   6   5      332.22      285.14     16.24 o 
  -1   6   5       37.51       40.95     12.83 o 
   0   6   5     2341.29     2208.75     22.62 o 
   1   6   5       33.51       30.76     14.91 o 
   2   6   5      702.98      694.33     14.98 o 
   3   6   5       62.15       77.76     16.01 o 
   4   6   5       30.21        5.20     12.11 o 
   5   6   5        4.58      -11.77     11.77 o 
   6   6   5      289.34      308.61     20.59 o 
   7   6   5       16.53        0.81     11.31 o 
   8   6   5        1.30        5.13     21.06 o 
   9   6   5        0.02        4.46     10.30 o 
 -10   7   5        0.68       -9.71     18.02 o 
  -9   7   5        1.88        3.10     12.56 o 
  -8   7   5       11.58        9.00     14.82 o 
  -7   7   5        6.32      -10.47     12.24 o 
  -6   7   5        0.63       -0.74     14.92 o 
  -5   7   5       17.49       18.56     11.64 o 
  -4   7   5      600.82      545.65     32.97 o 
  -3   7   5       71.04       85.84     16.06 o 
  -2   7   5     1592.24     1537.66     79.85 o 
  -1   7   5       15.54        9.91     12.30 o 
   0   7   5       24.36       32.42     11.98 o 
   1   7   5        0.45       -2.96     11.89 o 
   2   7   5       30.84       49.24     12.49 o 
   3   7   5       16.37       13.64     18.02 o 
   4   7   5      280.81      316.78     13.60 o 
   5   7   5        3.88      -12.76     12.76 o 
   6   7   5       13.53       26.69     14.81 o 
   7   7   5        0.04       16.66     11.65 o 
   8   7   5       12.69       17.01     13.38 o 
  -9   8   5        6.34      -10.93     16.38 o 
  -8   8   5       29.38       33.55     30.21 o 
  -7   8   5        1.63      -10.44     10.44 o 
  -6   8   5        4.30       -8.72     26.48 o 
  -5   8   5       47.79       45.19     15.20 o 
  -4   8   5      290.58      292.36     14.11 o 
  -3   8   5       62.61       47.77     10.66 o 
  -2   8   5      383.23      386.45     13.96 o 
  -1   8   5        7.56       -4.39     12.41 o 
   0   8   5      526.65      471.82     39.39 o 
   1   8   5       24.98       18.28     12.30 o 
   2   8   5      555.76      565.11     15.20 o 
   3   8   5       11.66       -5.93     18.24 o 
   4   8   5      139.03      176.57     48.23 o 
   5   8   5        5.39       -7.40     12.58 o 
   6   8   5        5.75       -6.30     14.83 o 
   7   8   5       11.06        7.58     15.68 o 
  -8   9   5        0.09       -5.32     13.20 o 
  -7   9   5       18.34       13.63     16.07 o 
  -6   9   5       15.21       -7.92     38.99 o 
  -5   9   5        5.71       18.49     15.18 o 
  -4   9   5       56.33       67.03     15.29 o 
  -3   9   5        3.05       20.71     11.74 o 
  -2   9   5      105.32       82.77     17.63 o 
  -1   9   5       47.62       29.85     12.74 o 
   0   9   5      224.15      251.10     21.42 o 
   1   9   5       24.34       -7.45     21.17 o 
   2   9   5       24.76       42.95     22.68 o 
   3   9   5        0.70       -5.29     11.14 o 
   4   9   5        5.00       33.20     15.78 o 
   5   9   5        1.95       10.10     11.66 o 
   6   9   5       45.79       65.65     35.39 o 
  -7  10   5        0.61      -10.94     10.94 o 
  -6  10   5       11.92        8.14     10.37 o 
  -5  10   5        2.27        5.20     10.08 o 
  -4  10   5       12.74       18.11     11.76 o 
  -3  10   5       27.49       40.82     13.23 o 
  -2  10   5      290.53      270.17     16.41 o 
  -1  10   5       24.03       29.95     14.15 o 
   0  10   5        7.63       14.90     14.04 o 
   1  10   5        0.18        0.97     12.62 o 
   2  10   5       21.60        6.68     13.17 o 
   3  10   5        6.72       14.61     12.84 o 
   4  10   5       17.37        8.05     21.24 o 
  -5  11   5        3.96        1.18     10.92 o 
  -4  11   5        1.97       18.52     10.72 o 
  -3  11   5       13.84       28.96     13.81 o 
  -2  11   5       15.92        5.88     35.34 o 
  -1  11   5        2.41        0.76     11.58 o 
   0  11   5       31.97       35.94     31.60 o 
   1  11   5        9.46        7.99     14.06 o 
   2  11   5       68.85       70.20     19.16 o 
   0 -15   6        0.82       -0.07     13.49 o 
   1 -15   6        0.44        3.68     11.44 o 
   2 -15   6        3.37       16.40     11.43 o 
  -3 -14   6        1.39        0.71     11.65 o 
  -2 -14   6        1.97       -5.22     11.14 o 
  -1 -14   6        9.21       10.23     12.72 o 
   0 -14   6        3.48        8.79     12.05 o 
   1 -14   6        0.94       11.19     12.89 o 
   2 -14   6       24.22       -5.01     12.27 o 
   3 -14   6        0.96        7.88     12.75 o 
   4 -14   6        3.18        7.39     16.27 o 
   5 -14   6        2.40       14.25     14.13 o 
  -5 -13   6        0.65       -3.42     11.75 o 
  -4 -13   6        1.12       15.80     11.91 o 
  -3 -13   6        9.37       15.42     11.93 o 
  -2 -13   6        3.77        7.93     11.69 o 
  -1 -13   6        1.17        4.96     12.10 o 
   0 -13   6       58.37       45.59     11.14 o 
   1 -13   6        0.12       -5.09     10.37 o 
   2 -13   6        2.66        9.62     11.79 o 
   3 -13   6        0.14        1.58     24.18 o 
   4 -13   6       33.40       18.75     15.21 o 
   5 -13   6        0.24       -9.59     15.62 o 
   6 -13   6       12.43       -3.95     11.61 o 
   7 -13   6        0.07       20.70     21.84 o 
  -7 -12   6        7.44       15.08     13.41 o 
  -6 -12   6       12.52        3.72     12.38 o 
  -5 -12   6       14.51       13.73     10.86 o 
  -4 -12   6       37.81       46.78     10.42 o 
  -3 -12   6        2.29        0.81     12.03 o 
  -2 -12   6      116.70      131.66      9.99 o 
  -1 -12   6       36.31       30.41     10.96 o 
   0 -12   6        1.37        2.86     11.49 o 
   1 -12   6        8.67       -2.30     10.80 o 
   2 -12   6       22.46       21.05     10.02 o 
   3 -12   6       37.31       31.10     11.12 o 
   4 -12   6        6.27       15.06     13.98 o 
   5 -12   6       12.12       -2.29     16.08 o 
   6 -12   6        2.16        2.32     14.22 o 
   7 -12   6        0.64        2.84     21.37 o 
   8 -12   6        2.32      -13.82     13.82 o 
  -8 -11   6        5.47        5.48     10.56 o 
  -7 -11   6        5.89        9.14     10.81 o 
  -6 -11   6        7.02       -9.74     10.57 o 
  -5 -11   6        3.89        4.60     10.88 o 
  -4 -11   6       88.87       73.44     13.64 o 
  -3 -11   6       50.55       48.17     11.75 o 
  -2 -11   6      205.11      223.26     13.15 o 
  -1 -11   6       14.29       13.44     12.10 o 
   0 -11   6        0.22        7.93     11.61 o 
   1 -11   6        0.77        5.68     10.69 o 
   2 -11   6       98.31       89.98     12.88 o 
   3 -11   6       36.11       27.50     10.92 o 
   4 -11   6        8.40      -14.95     14.95 o 
   5 -11   6        2.05        0.41     11.60 o 
   6 -11   6       14.27        8.19     12.69 o 
   7 -11   6        1.73      -10.77     24.09 o 
   8 -11   6        0.01        1.02     13.01 o 
   9 -11   6        0.75        3.73     13.77 o 
  -9 -10   6        0.21        5.93     14.18 o 
  -8 -10   6        7.90       14.49      9.98 o 
  -7 -10   6        0.05        4.75     11.09 o 
  -6 -10   6       50.20       29.01     11.58 o 
  -5 -10   6       21.47        6.77     10.89 o 
  -4 -10   6        4.29        4.73     11.99 o 
  -3 -10   6       65.70       66.46     12.66 o 
  -2 -10   6      278.60      320.91     14.27 o 
  -1 -10   6        1.19        4.38     11.95 o 
   0 -10   6        5.92        7.19     11.94 o 
   1 -10   6       44.27       44.66      9.57 o 
   2 -10   6        7.14       10.35      8.67 o 
   3 -10   6       71.64       75.74     12.51 o 
   4 -10   6        0.11       10.00     12.65 o 
   5 -10   6        5.03        2.38     11.05 o 
   6 -10   6        7.33       35.28     21.39 o 
   7 -10   6        0.22        6.68     14.22 o 
   8 -10   6        6.16        3.65     14.74 o 
   9 -10   6        1.09        0.66     13.25 o 
  -9  -9   6        0.03       -4.78     16.58 o 
  -8  -9   6       13.06       16.94     13.48 o 
  -7  -9   6       14.70       17.84      9.71 o 
  -6  -9   6       17.36       23.73     11.51 o 
  -5  -9   6       26.73       33.66     11.86 o 
  -4  -9   6      111.12       72.65     10.88 o 
  -3  -9   6       12.67       11.33     10.85 o 
  -2  -9   6       23.39       36.21     10.67 o 
  -1  -9   6       99.59       71.73     12.68 o 
   0  -9   6        3.01        8.18      9.08 o 
   1  -9   6       48.37       47.25      9.17 o 
   2  -9   6        0.58       -1.11      8.69 o 
   3  -9   6        1.38       11.29     11.04 o 
   4  -9   6        0.03       -2.99      9.05 o 
   5  -9   6        3.10        0.90     12.31 o 
   6  -9   6       11.67       -6.11     13.43 o 
   7  -9   6        1.51       -2.56     25.11 o 
   8  -9   6        1.34       -4.63     15.27 o 
   9  -9   6        0.79      -13.27     14.11 o 
  10  -9   6        1.11        6.39     15.22 o 
 -10  -8   6        0.08       35.40     21.12 o 
  -9  -8   6        0.75        5.34     16.65 o 
  -8  -8   6      186.32      234.55     40.49 o 
  -7  -8   6        6.12       13.28     13.03 o 
  -6  -8   6       20.44       11.35     11.36 o 
  -5  -8   6        2.31        5.58     12.06 o 
  -4  -8   6        6.10       21.53      7.92 o 
  -3  -8   6       18.36       17.59      9.68 o 
  -2  -8   6      477.25      464.73     27.80 o 
  -1  -8   6      164.75      163.09      8.48 o 
   0  -8   6      935.34     1042.63     23.29 o 
   1  -8   6        0.73        5.87      8.47 o 
   2  -8   6        1.01       -2.78     11.49 o 
   3  -8   6       32.80       15.76     10.51 o 
   4  -8   6       54.03       53.86      9.52 o 
   5  -8   6       13.67        5.81      8.94 o 
   6  -8   6       38.02       34.50      9.56 o 
   7  -8   6        3.11        6.74     10.77 o 
   8  -8   6        7.60       -4.59     12.36 o 
   9  -8   6        3.01        0.68     15.24 o 
  10  -8   6        0.16       -3.52     13.42 o 
 -10  -7   6       10.08       -1.01     20.50 o 
  -9  -7   6       20.85       -1.11     21.59 o 
  -8  -7   6       34.17       40.66     16.28 o 
  -7  -7   6        0.01       -9.39     17.16 o 
  -6  -7   6        0.36       -9.73      9.73 o 
  -5  -7   6       44.70       25.68      8.83 o 
  -4  -7   6        4.52        3.12      8.89 o 
  -3  -7   6      537.21      539.62     12.30 o 
  -2  -7   6      394.40      411.77     10.11 o 
  -1  -7   6       51.97       61.87     10.21 o 
   0  -7   6      655.88      690.04     21.63 o 
   1  -7   6       31.67       19.16      8.97 o 
   2  -7   6      214.59      229.52     10.82 o 
   3  -7   6      122.99      118.90     15.44 o 
   4  -7   6      313.95      351.93     19.15 o 
   5  -7   6       11.24       17.73      9.19 o 
   6  -7   6       42.66       39.80     10.01 o 
   7  -7   6       14.79        7.17     10.94 o 
   8  -7   6        3.01       15.83     10.22 o 
   9  -7   6       10.25       36.10     13.17 o 
  10  -7   6        4.38      -12.46     12.46 o 
  11  -7   6        9.36       49.80     15.69 o 
 -11  -6   6        3.20       -1.36     22.38 o 
 -10  -6   6      134.02      125.49     21.27 o 
  -9  -6   6       23.66        8.45     15.86 o 
  -8  -6   6       33.19       10.18     19.96 o 
  -7  -6   6        1.40       -2.42     14.08 o 
  -6  -6   6      690.41      695.02     35.14 o 
  -5  -6   6      184.63      183.34     12.03 o 
  -4  -6   6      431.85      452.34     34.02 o 
  -3  -6   6        0.37        7.23      8.49 o 
  -2  -6   6       21.86       14.96      8.85 o 
  -1  -6   6      596.74      528.23     11.88 o 
   0  -6   6     1557.91     1594.92     35.69 o 
   1  -6   6       41.62       35.93      9.19 o 
   2  -6   6     2749.80     2788.33     73.00 o 
   3  -6   6      329.30      330.92     47.53 o 
   4  -6   6      188.91      231.61     10.15 o 
   5  -6   6      105.09       88.59      9.62 o 
   6  -6   6       81.65       70.76      9.99 o 
   7  -6   6        3.52       -1.86     17.96 o 
   8  -6   6        6.12        9.82      9.88 o 
   9  -6   6        0.83        7.79     12.10 o 
  10  -6   6       17.85       25.99     25.44 o 
  11  -6   6        0.94       -5.18     13.59 o 
 -11  -5   6       24.41       11.64     21.39 o 
 -10  -5   6        0.08       -3.38     19.76 o 
  -9  -5   6        1.34      -14.33     21.22 o 
  -8  -5   6      373.81      422.77     22.73 o 
  -7  -5   6      165.63      142.82     38.18 o 
  -6  -5   6      579.01      559.52     63.04 o 
  -5  -5   6       17.64       23.62     10.52 o 
  -4  -5   6      391.56      384.27     37.96 o 
  -3  -5   6      281.01      273.11     15.30 o 
  -2  -5   6      836.99      823.54     52.68 o 
  -1  -5   6      562.86      555.03     21.22 o 
   0  -5   6     1779.07     1850.55     28.24 o 
   1  -5   6     1555.62     1547.41     67.15 o 
   2  -5   6      374.35      372.89     12.46 o 
   3  -5   6      417.07      377.30     14.16 o 
   4  -5   6     3175.81     3442.60     36.88 o 
   5  -5   6       44.68       33.41     14.31 o 
   6  -5   6      177.16      178.23     16.03 o 
   7  -5   6       32.80       23.84     14.82 o 
   8  -5   6        0.01      -12.21     12.21 o 
   9  -5   6        4.92        5.39     10.75 o 
  10  -5   6       19.84        7.70     11.91 o 
  11  -5   6        0.32        4.45     13.16 o 
 -11  -4   6        0.02       -2.38     14.54 o 
 -10  -4   6       42.27        4.40     18.28 o 
  -9  -4   6        0.79        5.98     14.60 o 
  -8  -4   6     1286.14     1317.75     26.14 o 
  -7  -4   6       15.81       -0.61     13.15 o 
  -6  -4   6      103.59      118.67     13.50 o 
  -5  -4   6      303.46      276.41     16.01 o 
  -4  -4   6     1372.79     1387.15     38.52 o 
  -3  -4   6      530.12      539.11     15.62 o 
  -2  -4   6      678.48      603.77     16.32 o 
  -1  -4   6        2.81       25.25     13.46 o 
   0  -4   6      141.91      139.20     18.40 o 
   1  -4   6     1607.88     1517.85     39.21 o 
   2  -4   6       46.12       23.99     13.61 o 
   3  -4   6     1936.74     1961.08     28.77 o 
   4  -4   6     3205.85     3311.70    107.69 o 
   5  -4   6        0.40        0.55     14.23 o 
   6  -4   6       63.90      137.30     19.71 o 
   7  -4   6       12.80       17.09     18.01 o 
   8  -4   6       15.63       37.72     14.97 o 
   9  -4   6       88.74       74.67     12.89 o 
  10  -4   6        0.20        2.09     13.80 o 
  11  -4   6        1.16      -10.33     16.33 o 
 -12  -3   6       18.19       21.91     13.92 o 
 -11  -3   6        0.95      -17.63     17.63 o 
 -10  -3   6        0.69       -6.27     12.96 o 
  -9  -3   6        0.01      -14.19     14.19 o 
  -8  -3   6       13.98       18.29     10.57 o 
  -7  -3   6       42.05       33.67      9.74 o 
  -6  -3   6     3852.42     3925.61    112.17 o 
  -5  -3   6       37.90       29.09     11.61 o 
  -4  -3   6     2756.10     2849.42     39.76 o 
  -3  -3   6       12.24        9.74      9.84 o 
  -2  -3   6      226.44      245.06     15.96 o 
  -1  -3   6      620.26      645.07     35.87 o 
   0  -3   6     1055.55      985.28    171.59 o 
   1  -3   6      354.68      348.63     26.47 o 
   2  -3   6     2804.69     2911.43     36.99 o 
   3  -3   6      202.23      219.48     13.98 o 
   4  -3   6      245.96      295.58     20.44 o 
   5  -3   6        0.58       -6.37     19.89 o 
   6  -3   6     1052.60     1185.03     27.99 o 
   7  -3   6      145.17      148.02     15.81 o 
   8  -3   6       66.60       60.97     19.73 o 
   9  -3   6        2.60        5.28     14.37 o 
  10  -3   6       11.69        6.72     14.48 o 
  11  -3   6        0.01      -21.20     21.20 o 
 -12  -2   6        0.10       -7.60     23.84 o 
 -11  -2   6        0.89       -2.84     30.84 o 
 -10  -2   6        0.59        8.24     16.41 o 
  -9  -2   6        1.24       -3.62     11.94 o 
  -8  -2   6      878.58      897.54     20.52 o 
  -7  -2   6        6.96       12.49      9.62 o 
  -6  -2   6     1275.34     1278.65     46.78 o 
  -5  -2   6        1.67       13.99     11.23 o 
  -4  -2   6      303.90      339.37     13.14 o 
  -3  -2   6      197.08      193.79     17.05 o 
  -2  -2   6     5111.70     5483.41    237.96 o 
  -1  -2   6      120.41      105.60     14.73 o 
   0  -2   6     1555.43     1271.11     27.43 o 
   1  -2   6      199.23      194.97     15.31 o 
   2  -2   6      784.88      781.46     30.15 o 
   3  -2   6      110.85      148.08     20.70 o 
   4  -2   6     1835.88     2014.52     25.63 o 
   5  -2   6      138.38      132.30     15.19 o 
   6  -2   6      134.66      152.79     13.31 o 
   7  -2   6       40.69       53.13     11.57 o 
   8  -2   6       60.38       67.61     20.11 o 
   9  -2   6       13.98        1.20     15.38 o 
  10  -2   6       50.83       30.03     14.16 o 
  11  -2   6        0.11      -19.54     19.96 o 
 -12  -1   6        3.41        7.49     12.47 o 
 -11  -1   6        2.90       11.69     14.00 o 
 -10  -1   6       11.29       12.93     13.38 o 
  -9  -1   6       13.31       14.05     13.12 o 
  -8  -1   6       62.45       72.22     11.44 o 
  -7  -1   6        0.21        8.48      9.52 o 
  -6  -1   6       56.71       58.48     17.67 o 
  -5  -1   6       11.46       13.22     14.55 o 
  -4  -1   6     4844.79     5493.05     59.31 o 
  -3  -1   6      200.12      204.15     13.81 o 
  -2  -1   6     7593.27     7786.20    332.49 o 
  -1  -1   6      161.20      150.83     12.35 o 
   0  -1   6        7.83        4.00     12.79 o 
   1  -1   6      116.06      115.96     11.85 o 
   2  -1   6      903.25      811.36     26.23 o 
   3  -1   6      247.83      253.20     12.82 o 
   4  -1   6      919.01      926.57     26.47 o 
   5  -1   6       96.95      114.73     13.67 o 
   6  -1   6      126.32      148.17     11.20 o 
   7  -1   6       14.24        4.23     10.02 o 
   8  -1   6       35.80       57.09     14.08 o 
   9  -1   6        1.58       19.05     15.93 o 
  10  -1   6        9.85       -9.70     15.93 o 
  11  -1   6        0.77       -7.61     14.15 o 
 -12   0   6       53.85       44.81     11.77 o 
 -11   0   6        0.06        7.87     30.24 o 
 -10   0   6       32.81       33.04     21.18 o 
  -9   0   6        0.40       -6.47     10.74 o 
  -8   0   6       14.39       22.29     10.62 o 
  -7   0   6        0.15       -1.37     13.18 o 
  -6   0   6      651.69      644.97     19.89 o 
  -5   0   6       27.59       17.93     13.91 o 
  -4   0   6     4281.04     4258.13    143.25 o 
  -3   0   6       24.05       18.72     10.90 o 
  -2   0   6      596.67      719.00     16.32 o 
  -1   0   6       21.02       20.72     10.73 o 
   0   0   6     2060.57     1900.97     24.87 o 
   1   0   6      274.37      248.74     15.20 o 
   2   0   6     1493.21     1374.42     68.76 o 
   3   0   6      190.30      200.80     30.88 o 
   4   0   6      111.32      113.46     14.06 o 
   5   0   6       33.45       23.13     17.21 o 
   6   0   6      215.68      211.20     11.53 o 
   7   0   6       55.40       50.47     12.10 o 
   8   0   6       70.36      100.17     15.47 o 
   9   0   6        1.45        9.47     14.71 o 
  10   0   6        1.73      -15.32     19.71 o 
  11   0   6        4.95       -7.15     12.20 o 
 -12   1   6        7.56       13.00     12.43 o 
 -11   1   6        0.75       10.97     11.78 o 
 -10   1   6       25.42        0.43     12.37 o 
  -9   1   6        3.41       11.16     11.78 o 
  -8   1   6      238.50      233.37     13.42 o 
  -7   1   6       15.00       26.36     13.81 o 
  -6   1   6     2255.90     2205.04     30.88 o 
  -5   1   6        5.25        5.31     13.24 o 
  -4   1   6       60.30       84.77     10.34 o 
  -3   1   6       39.45       43.49     11.12 o 
  -2   1   6    10226.08    10539.32    108.99 o 
  -1   1   6      289.05      329.22     15.54 o 
   0   1   6     4000.21     3610.69     30.92 o 
   1   1   6      165.02      159.28     13.50 o 
   2   1   6        1.37        1.13     11.07 o 
   3   1   6      297.94      310.24     13.07 o 
   4   1   6      258.10      230.86     24.31 o 
   5   1   6       68.86       87.09     11.58 o 
   6   1   6      846.58      840.12     22.58 o 
   7   1   6       11.10       -9.07     14.23 o 
   8   1   6        6.16       27.20     14.63 o 
   9   1   6        1.38      -20.65     20.65 o 
  10   1   6       92.56       63.11     33.47 o 
  11   1   6        5.43       13.81     14.67 o 
 -11   2   6        0.24      -13.40     13.40 o 
 -10   2   6        6.24       20.59     23.28 o 
  -9   2   6        4.22       30.06     19.97 o 
  -8   2   6        8.41        5.39     16.01 o 
  -7   2   6        6.56        3.61     15.32 o 
  -6   2   6       43.25       61.73     20.31 o 
  -5   2   6       22.76       11.11     11.98 o 
  -4   2   6     1811.05     1770.89     71.05 o 
  -3   2   6       21.71       19.37     10.90 o 
  -2   2   6     3226.72     2858.76     67.60 o 
  -1   2   6        4.28        8.85      9.65 o 
   0   2   6       74.47      104.50     10.66 o 
   1   2   6        7.90       13.13     11.13 o 
   2   2   6      288.12      249.41     14.78 o 
   3   2   6       12.73        5.50     10.77 o 
   4   2   6      273.07      214.31     27.79 o 
   5   2   6       17.74       24.89     15.93 o 
   6   2   6        7.42       16.33     15.00 o 
   7   2   6        0.06       -8.11     21.80 o 
   8   2   6       87.32       84.26     11.02 o 
   9   2   6       10.96       17.38     11.61 o 
  10   2   6        0.55       -5.79     11.09 o 
 -11   3   6        6.39       -5.34     11.88 o 
 -10   3   6       12.00       36.21     15.24 o 
  -9   3   6        0.03      -16.21     16.21 o 
  -8   3   6       49.84       80.33     15.66 o 
  -7   3   6        3.98       28.90     19.56 o 
  -6   3   6     1319.89     1202.50     30.17 o 
  -5   3   6       14.40       10.98     11.50 o 
  -4   3   6      968.56      969.77     16.59 o 
  -3   3   6      133.57      119.69     11.87 o 
  -2   3   6       32.50       79.43     12.14 o 
  -1   3   6        1.97        2.76     14.91 o 
   0   3   6     2462.97     2201.03     22.95 o 
   1   3   6       84.15       77.56     10.48 o 
   2   3   6     1724.66     1588.91     46.68 o 
   3   3   6      176.68      162.88     11.82 o 
   4   3   6      465.98      451.00     17.87 o 
   5   3   6      149.34      155.76     12.50 o 
   6   3   6       25.10       24.19     19.13 o 
   7   3   6       19.30       19.37     10.76 o 
   8   3   6        0.88       -2.36     12.01 o 
   9   3   6        1.16        9.71     19.16 o 
  10   3   6        6.29        0.39     13.08 o 
 -11   4   6        0.65      -11.08     12.98 o 
 -10   4   6        0.60        4.07     14.43 o 
  -9   4   6       16.36        1.06     21.99 o 
  -8   4   6        5.13        7.78     21.94 o 
  -7   4   6        6.05       14.92     15.91 o 
  -6   4   6       14.51       22.96     14.37 o 
  -5   4   6       46.29       30.57     10.12 o 
  -4   4   6        3.96        8.63     11.42 o 
  -3   4   6        7.40       15.99      9.88 o 
  -2   4   6     2462.76     2218.07     52.44 o 
  -1   4   6        3.90       13.72     12.23 o 
   0   4   6     3106.69     2805.60     26.24 o 
   1   4   6        2.54       11.15      9.93 o 
   2   4   6       92.16       93.27     12.29 o 
   3   4   6      107.01       88.78     12.97 o 
   4   4   6      473.81      422.11     14.61 o 
   5   4   6       74.58      101.56     25.05 o 
   6   4   6       97.76      111.10     11.41 o 
   7   4   6        8.63       25.69     14.82 o 
   8   4   6       72.74       43.71     12.85 o 
   9   4   6        2.46        3.95     14.51 o 
 -10   5   6       95.37       82.41     17.21 o 
  -9   5   6        0.13      -13.09     17.00 o 
  -8   5   6       42.07       40.54     16.01 o 
  -7   5   6       65.78       67.00     30.38 o 
  -6   5   6       26.68       38.61     12.73 o 
  -5   5   6       12.76        1.88     13.82 o 
  -4   5   6       17.76        9.68     14.52 o 
  -3   5   6       39.61       21.47     11.82 o 
  -2   5   6     1178.64     1073.03     17.13 o 
  -1   5   6        1.03        3.81     11.74 o 
   0   5   6        0.55       -1.27     13.13 o 
   1   5   6       12.99       11.81     14.18 o 
   2   5   6      582.72      605.49     14.18 o 
   3   5   6        5.32        2.04     17.30 o 
   4   5   6      229.90      228.79     12.07 o 
   5   5   6        1.53       -1.69     12.21 o 
   6   5   6      250.93      308.40     14.56 o 
   7   5   6        0.06       -2.87     11.30 o 
   8   5   6        4.24        9.68     12.11 o 
   9   5   6        4.64       16.57     28.27 o 
 -10   6   6        1.06       -1.05     16.88 o 
  -9   6   6        2.09      -13.72     13.72 o 
  -8   6   6        5.86       15.27     16.30 o 
  -7   6   6       44.43       26.33     16.45 o 
  -6   6   6       90.07      116.45     15.79 o 
  -5   6   6      139.78      111.55     15.13 o 
  -4   6   6      497.51      508.22     15.81 o 
  -3   6   6        0.04       -7.13     17.65 o 
  -2   6   6       20.56        4.56     11.00 o 
  -1   6   6        6.53        0.37     13.37 o 
   0   6   6      939.54     1004.76     18.08 o 
   1   6   6       29.35       18.16     12.49 o 
   2   6   6      298.41      329.79     32.58 o 
   3   6   6       15.33        9.12     10.65 o 
   4   6   6        5.49       21.25     33.74 o 
   5   6   6        1.16       30.66     33.16 o 
   6   6   6       16.43       39.47     26.48 o 
   7   6   6       13.83       22.45     14.50 o 
   8   6   6       50.40       59.96     15.92 o 
  -9   7   6        4.66       21.41     13.70 o 
  -8   7   6       32.41       83.15     21.00 o 
  -7   7   6        9.00       -0.81     11.85 o 
  -6   7   6      211.36      207.97     17.43 o 
  -5   7   6        9.00       20.90     15.24 o 
  -4   7   6      134.59      126.93     11.20 o 
  -3   7   6        3.97       -2.85     10.43 o 
  -2   7   6       27.27       31.71     12.30 o 
  -1   7   6       53.16       50.72     11.04 o 
   0   7   6      835.48      900.29     19.28 o 
   1   7   6        3.89       18.75     14.61 o 
   2   7   6       51.83       48.80     10.45 o 
   3   7   6        5.36        0.22     12.18 o 
   4   7   6      109.11      110.22     20.96 o 
   5   7   6        0.20        3.39     18.16 o 
   6   7   6       50.48       81.50     36.03 o 
   7   7   6       11.15       16.63     12.88 o 
  -8   8   6       36.81       13.45     24.53 o 
  -7   8   6        0.05       -6.69     11.70 o 
  -6   8   6       25.75       18.98     14.72 o 
  -5   8   6        9.37      -11.72     11.72 o 
  -4   8   6      205.51      203.78     14.57 o 
  -3   8   6       47.95       47.19     14.93 o 
  -2   8   6      224.72      227.67     15.74 o 
  -1   8   6       10.57       23.53     12.39 o 
   0   8   6       87.92       66.87     21.50 o 
   1   8   6        2.86      -12.72     13.70 o 
   2   8   6      141.25      157.45     14.18 o 
   3   8   6        6.09      -14.92     14.92 o 
   4   8   6      129.04      135.02     13.88 o 
   5   8   6        7.67       36.81     25.52 o 
   6   8   6       29.12       29.58     11.99 o 
  -7   9   6        5.53       -3.40     23.51 o 
  -6   9   6      116.49      113.80     15.90 o 
  -5   9   6       21.19       37.00     13.24 o 
  -4   9   6       67.38       84.32     13.51 o 
  -3   9   6        4.79       20.67     12.37 o 
  -2   9   6       23.31       50.77     15.06 o 
  -1   9   6       11.90       11.10     13.17 o 
   0   9   6      234.85      247.01     13.02 o 
   1   9   6       25.30       30.13     17.85 o 
   2   9   6      241.50      266.24     27.91 o 
   3   9   6        4.79        5.35     13.49 o 
   4   9   6        6.75       -0.15     14.10 o 
   5   9   6        0.49       -1.61     13.82 o 
  -6  10   6        6.65        5.83     12.77 o 
  -5  10   6        0.02      -10.18     19.64 o 
  -4  10   6        4.68       -0.76     19.27 o 
  -3  10   6       14.24        1.89     14.81 o 
  -2  10   6       23.26       24.05     11.59 o 
  -1  10   6       25.11       24.65     12.05 o 
   0  10   6       91.92       70.81     21.99 o 
   1  10   6        2.42       -2.09     11.66 o 
   2  10   6        0.49       -9.50     26.75 o 
   3  10   6        2.30       -7.95     16.32 o 
  -3  11   6        2.15      -12.78     13.30 o 
  -2  11   6       60.35       33.83     15.68 o 
  -1  11   6        0.53        2.95     11.99 o 
   0  11   6        2.63        1.92     13.55 o 
   0 -15   7        0.04       20.24     14.02 o 
   1 -15   7        0.02       -4.07     12.68 o 
   2 -15   7        0.61        4.76     13.22 o 
  -4 -14   7        1.34        2.82     15.10 o 
  -3 -14   7        5.06        3.47     12.32 o 
  -2 -14   7        0.00        9.03      9.77 o 
  -1 -14   7        6.87       10.19     16.23 o 
   0 -14   7       57.28       57.16     15.81 o 
   1 -14   7       21.60       16.25     13.26 o 
   2 -14   7        9.51       33.04     12.66 o 
   3 -14   7        2.53       10.99     12.78 o 
   4 -14   7        6.80       -7.76     15.06 o 
   5 -14   7        0.31       -2.85     13.89 o 
  -5 -13   7        0.73       -1.90     12.66 o 
  -4 -13   7        1.71       -5.57     10.31 o 
  -3 -13   7        2.92       16.85     11.72 o 
  -2 -13   7        5.97        3.05     15.12 o 
  -1 -13   7        1.08       -1.07     12.83 o 
   0 -13   7       20.87       12.91     14.56 o 
   1 -13   7        0.07       -8.02     14.91 o 
   2 -13   7        8.02       13.04     13.64 o 
   3 -13   7        6.86      -14.20     15.10 o 
   4 -13   7       13.34        8.91     13.55 o 
   5 -13   7        0.80       10.38     12.70 o 
   6 -13   7       25.28       36.21     25.39 o 
   7 -13   7        1.35       -3.88     21.44 o 
  -7 -12   7        2.47       18.15     11.14 o 
  -6 -12   7        8.36       11.02     11.48 o 
  -5 -12   7       18.43       22.24     11.45 o 
  -4 -12   7        0.64        6.21     10.58 o 
  -3 -12   7        0.33        9.16     14.49 o 
  -2 -12   7        4.21       -8.41     12.03 o 
  -1 -12   7        2.96        3.50     14.36 o 
   0 -12   7       41.32       19.71     12.61 o 
   1 -12   7       58.04       62.68     11.64 o 
   2 -12   7       56.73       66.69     15.34 o 
   3 -12   7        3.66       -1.66     19.86 o 
   4 -12   7        1.43        6.44     10.26 o 
   5 -12   7        0.86      -13.13     13.13 o 
   6 -12   7        1.87       20.03     21.15 o 
   7 -12   7        2.76      -13.79     15.56 o 
   8 -12   7        5.89        0.23     14.80 o 
  -8 -11   7        8.96       14.90     12.03 o 
  -7 -11   7        2.09        1.89     12.36 o 
  -6 -11   7        7.25       21.86     15.56 o 
  -5 -11   7        2.39        3.77     11.93 o 
  -4 -11   7       33.44       31.86     10.61 o 
  -3 -11   7        3.44        3.74     18.40 o 
  -2 -11   7      167.46      147.75     13.60 o 
  -1 -11   7       11.26        5.69      9.97 o 
   0 -11   7       27.21       28.18     11.89 o 
   1 -11   7        6.99        9.86      9.04 o 
   2 -11   7       44.00       48.78     11.37 o 
   3 -11   7        2.20       -3.63     19.59 o 
   4 -11   7        2.08       -6.72     15.44 o 
   5 -11   7        0.27      -12.82     12.82 o 
   6 -11   7       21.02       32.98     24.78 o 
   7 -11   7        2.42       -2.42     11.79 o 
   8 -11   7        0.13        4.15     13.60 o 
   9 -11   7        0.14       -7.56     16.24 o 
  -8 -10   7       38.99       39.37     14.86 o 
  -7 -10   7        0.29       13.56     10.68 o 
  -6 -10   7        0.12      -11.71     11.71 o 
  -5 -10   7       14.54       10.77     11.15 o 
  -4 -10   7        6.90       14.18     15.61 o 
  -3 -10   7       20.55       25.41     15.01 o 
  -2 -10   7        1.50        8.64     10.21 o 
  -1 -10   7        1.75        6.14      8.57 o 
   0 -10   7        5.64        4.83      8.58 o 
   1 -10   7       18.25       10.53      8.86 o 
   2 -10   7        0.30        4.66     10.07 o 
   3 -10   7        0.25        6.54     12.03 o 
   4 -10   7        0.34       13.63     12.24 o 
   5 -10   7       14.31       17.56     12.65 o 
   6 -10   7        7.51        8.85     13.22 o 
   7 -10   7        4.53       -3.41     12.44 o 
   8 -10   7        0.47        3.36     12.87 o 
   9 -10   7        0.85      -17.05     19.77 o 
  -9  -9   7        0.20      -21.20     21.20 o 
  -8  -9   7        4.97       26.75     17.09 o 
  -7  -9   7        1.43       14.92     12.43 o 
  -6  -9   7       40.25       49.12     13.50 o 
  -5  -9   7       23.96       15.56     12.41 o 
  -4  -9   7      158.88      168.22     12.58 o 
  -3  -9   7       11.13       26.47      9.72 o 
  -2  -9   7      232.71      270.43     10.48 o 
  -1  -9   7        4.36       11.72      9.42 o 
   0  -9   7      158.24      163.31      9.76 o 
   1  -9   7       27.61       18.99      8.94 o 
   2  -9   7      142.35      161.33     10.21 o 
   3  -9   7       32.95       35.42     13.38 o 
   4  -9   7       31.03       50.64     19.10 o 
   5  -9   7        0.35        6.51     11.71 o 
   6  -9   7        9.74       21.23     10.12 o 
   7  -9   7        0.14        1.51     12.90 o 
   8  -9   7        0.02       12.90     13.03 o 
   9  -9   7        1.26       -9.32     13.08 o 
  10  -9   7        0.07        6.69     12.43 o 
 -10  -8   7        2.06       14.72     17.56 o 
  -9  -8   7        0.38        2.03     20.45 o 
  -8  -8   7       38.11       32.21     16.58 o 
  -7  -8   7       13.38        8.00     21.66 o 
  -6  -8   7       54.24       68.47     15.42 o 
  -5  -8   7       38.37       43.54      9.08 o 
  -4  -8   7       36.39       26.88      8.87 o 
  -3  -8   7       12.60       18.21      8.32 o 
  -2  -8   7        6.07        0.31      8.61 o 
  -1  -8   7       57.18       47.49     10.36 o 
   0  -8   7       70.00       78.87      9.35 o 
   1  -8   7       71.73       72.07      9.28 o 
   2  -8   7       21.84        2.73      9.95 o 
   3  -8   7        5.96        5.50     12.98 o 
   4  -8   7        7.17        0.71     12.61 o 
   5  -8   7       25.66        9.54      9.88 o 
   6  -8   7      210.00      212.78     13.55 o 
   7  -8   7        7.85       13.76     11.53 o 
   8  -8   7       14.36       22.62     12.78 o 
   9  -8   7        0.65       -5.50     15.38 o 
  10  -8   7        0.31       -7.50     11.39 o 
 -10  -7   7        1.57       -6.45     15.12 o 
  -9  -7   7       60.02       62.87     22.28 o 
  -8  -7   7      390.40      415.90     23.42 o 
  -7  -7   7       88.38       91.60     22.21 o 
  -6  -7   7      397.94      440.16     60.49 o 
  -5  -7   7        6.45        4.97     13.72 o 
  -4  -7   7        9.00        3.89     10.27 o 
  -3  -7   7      597.64      545.88     11.13 o 
  -2  -7   7      290.38      292.38      9.66 o 
  -1  -7   7      336.88      375.96     11.88 o 
   0  -7   7        9.08       -1.72     10.31 o 
   1  -7   7       36.90       43.87     12.19 o 
   2  -7   7      283.66      297.08     14.47 o 
   3  -7   7        8.94        6.87     10.09 o 
   4  -7   7       23.84       24.64     11.09 o 
   5  -7   7        2.43        7.98      8.75 o 
   6  -7   7      128.77      106.08     11.89 o 
   7  -7   7        0.12      -10.42     10.42 o 
   8  -7   7        0.01      -14.55     14.55 o 
   9  -7   7        8.48       -6.91     11.20 o 
  10  -7   7        1.55        3.15     12.75 o 
  11  -7   7        0.05       -5.64     16.43 o 
 -11  -6   7        6.87        3.11     17.61 o 
 -10  -6   7        1.65       23.57     19.84 o 
  -9  -6   7        0.24        2.69     19.49 o 
  -8  -6   7       40.50       -2.47     21.00 o 
  -7  -6   7       67.22       46.84     13.95 o 
  -6  -6   7     2469.06     2388.28    104.10 o 
  -5  -6   7      303.71      277.89     20.90 o 
  -4  -6   7      858.48      897.68     28.49 o 
  -3  -6   7       16.39       25.87     11.24 o 
  -2  -6   7      698.82      782.75     18.21 o 
  -1  -6   7       56.54       23.29     14.13 o 
   0  -6   7      161.42      151.45     19.29 o 
   1  -6   7      647.02      590.49     22.59 o 
   2  -6   7      352.31      378.60     15.69 o 
   3  -6   7      137.56      120.15     12.25 o 
   4  -6   7       31.41       29.39     14.44 o 
   5  -6   7       14.10       18.68     11.23 o 
   6  -6   7      149.42      149.81     13.55 o 
   7  -6   7       30.94       34.32      9.91 o 
   8  -6   7       29.45       20.12     13.88 o 
   9  -6   7        5.50        8.37     12.14 o 
  10  -6   7        0.04       17.65     14.62 o 
  11  -6   7        6.08      -15.10     15.10 o 
 -11  -5   7        7.48       -1.03     29.66 o 
 -10  -5   7        3.73        6.35     16.98 o 
  -9  -5   7        0.53       16.48     15.96 o 
  -8  -5   7       35.13       37.40     12.38 o 
  -7  -5   7      176.02      127.74     27.48 o 
  -6  -5   7       41.45       28.10     18.51 o 
  -5  -5   7       57.82       46.63     37.77 o 
  -4  -5   7      105.20      147.79     14.72 o 
  -3  -5   7       14.86        1.37     10.15 o 
  -2  -5   7      775.57      729.18     34.16 o 
  -1  -5   7      453.35      412.76     21.69 o 
   0  -5   7       21.91       -8.67     18.13 o 
   1  -5   7      550.25      560.46     56.09 o 
   2  -5   7      117.56      131.32     12.59 o 
   3  -5   7        0.55        3.24     13.84 o 
   4  -5   7      395.53      461.49     17.72 o 
   5  -5   7        1.09        1.28     17.86 o 
   6  -5   7      254.18      213.90     12.34 o 
   7  -5   7       27.10       25.67     14.95 o 
   8  -5   7       23.34       17.40     13.71 o 
   9  -5   7        0.12      -15.88     15.88 o 
  10  -5   7        2.61       16.85     18.84 o 
  11  -5   7        7.35        1.04     18.97 o 
 -11  -4   7        1.44      -15.76     15.76 o 
 -10  -4   7       53.73       42.49     13.20 o 
  -9  -4   7       29.18       18.79     13.07 o 
  -8  -4   7       22.74       18.77     11.11 o 
  -7  -4   7       32.68       35.51     10.22 o 
  -6  -4   7      382.96      350.53     11.82 o 
  -5  -4   7       88.63       78.29     12.08 o 
  -4  -4   7      775.64      809.48     15.31 o 
  -3  -4   7      619.78      622.15     16.30 o 
  -2  -4   7     6278.03     6775.46     89.94 o 
  -1  -4   7      264.44      244.56     16.16 o 
   0  -4   7       53.31       74.68     18.60 o 
   1  -4   7      761.34      836.23     33.11 o 
   2  -4   7       25.77       28.04     19.44 o 
   3  -4   7      145.99      154.17     21.71 o 
   4  -4   7      574.93      645.68     17.57 o 
   5  -4   7      444.01      489.51     25.44 o 
   6  -4   7       19.55       43.97     24.21 o 
   7  -4   7       49.32       36.59     20.90 o 
   8  -4   7       38.83       21.99     12.01 o 
   9  -4   7        0.91      -11.23     12.96 o 
  10  -4   7       33.88       21.02     16.64 o 
  11  -4   7        0.02      -12.75     16.03 o 
 -11  -3   7        1.16       -8.31     17.01 o 
 -10  -3   7       34.51       37.16     18.32 o 
  -9  -3   7        1.55       19.08     13.10 o 
  -8  -3   7       41.62       40.99      9.92 o 
  -7  -3   7        4.26       -7.32     10.19 o 
  -6  -3   7       22.10       26.72     10.80 o 
  -5  -3   7       86.49       87.43      9.99 o 
  -4  -3   7      598.52      539.96     13.46 o 
  -3  -3   7       59.06       44.93     11.19 o 
  -2  -3   7      978.12     1284.55     37.01 o 
  -1  -3   7       18.05       18.80     14.95 o 
   0  -3   7     1689.92     1675.68    144.82 o 
   1  -3   7       63.04       52.35     14.74 o 
   2  -3   7      614.25      610.73     45.75 o 
   3  -3   7       84.17       77.51     11.48 o 
   4  -3   7       26.02       44.19     12.55 o 
   5  -3   7       41.36       53.85     12.13 o 
   6  -3   7       17.14        8.45     21.05 o 
   7  -3   7       23.32       19.12     19.61 o 
   8  -3   7       17.43        6.15     14.95 o 
   9  -3   7        5.17       -2.45     18.53 o 
  10  -3   7        1.89       -5.63     15.19 o 
  11  -3   7        1.30      -12.43     19.58 o 
 -11  -2   7        1.48       26.46     16.44 o 
 -10  -2   7        4.51        8.37     11.84 o 
  -9  -2   7        0.06       -0.21     10.28 o 
  -8  -2   7       11.82        4.99      9.56 o 
  -7  -2   7       24.04       20.02      9.01 o 
  -6  -2   7      158.71      162.85     11.09 o 
  -5  -2   7      131.52      117.05     15.20 o 
  -4  -2   7     1622.60     1660.46     33.84 o 
  -3  -2   7        5.38       15.19     17.64 o 
  -2  -2   7      444.19      426.38     16.09 o 
  -1  -2   7      554.71      570.30     19.46 o 
   0  -2   7      215.92      182.28     16.20 o 
   1  -2   7      254.17      249.03     16.76 o 
   2  -2   7      377.23      244.19     48.10 o 
   3  -2   7        4.49       13.10     11.66 o 
   4  -2   7        7.94       23.16     12.84 o 
   5  -2   7      127.07      120.23     12.80 o 
   6  -2   7       18.45       28.34     11.55 o 
   7  -2   7        2.73       -8.87     20.21 o 
   8  -2   7       12.38       -5.98     18.60 o 
   9  -2   7       17.22       25.94     16.11 o 
  10  -2   7       12.06       -3.43     14.71 o 
  11  -2   7        0.26       10.63     18.38 o 
 -12  -1   7        0.03       -3.54     11.39 o 
 -11  -1   7        2.10        0.52     14.73 o 
 -10  -1   7       67.76       58.64     13.15 o 
  -9  -1   7        2.88        1.80     10.54 o 
  -8  -1   7      923.65      875.04     39.40 o 
  -7  -1   7       31.10       33.24     10.03 o 
  -6  -1   7      239.33      251.38     17.24 o 
  -5  -1   7        5.71        9.31     19.12 o 
  -4  -1   7      600.05      670.39     25.35 o 
  -3  -1   7      242.82      282.47     22.22 o 
  -2  -1   7     1780.29     1514.82     22.71 o 
  -1  -1   7      235.62      242.32     15.41 o 
   0  -1   7      685.97      631.18     18.70 o 
   1  -1   7        2.01       -2.65     13.01 o 
   2  -1   7       26.24       30.44     11.80 o 
   3  -1   7      216.90      231.54     28.84 o 
   4  -1   7      664.24      717.67     36.39 o 
   5  -1   7       23.40       29.29     12.44 o 
   6  -1   7       68.07       83.62     27.85 o 
   7  -1   7        5.92       15.93     10.80 o 
   8  -1   7        1.21       -6.04     17.48 o 
   9  -1   7        3.33       10.22     11.98 o 
  10  -1   7        2.33       -3.58     19.29 o 
  11  -1   7        0.03       -5.53     13.63 o 
 -11   0   7        0.76       -4.26     12.64 o 
 -10   0   7      101.53      118.52     13.29 o 
  -9   0   7       47.55       41.11      9.90 o 
  -8   0   7       96.28      117.08     14.88 o 
  -7   0   7        7.14        8.70     13.86 o 
  -6   0   7      359.55      335.76     17.81 o 
  -5   0   7       74.86       89.67     21.00 o 
  -4   0   7     3874.95     3779.65    139.23 o 
  -3   0   7       92.74       98.88     12.06 o 
  -2   0   7     2023.17     1889.46     35.46 o 
  -1   0   7        5.24        1.66     10.86 o 
   0   0   7     2120.30     2274.93     41.72 o 
   1   0   7      324.10      342.15     14.03 o 
   2   0   7     5010.85     4612.90     81.51 o 
   3   0   7      102.68      106.00     14.50 o 
   4   0   7      914.67      977.08     19.03 o 
   5   0   7        1.13       -4.32     10.57 o 
   6   0   7       36.89       44.16     10.11 o 
   7   0   7       19.55       15.36     10.50 o 
   8   0   7       65.82       65.30     11.46 o 
   9   0   7       14.61       -0.79     12.85 o 
  10   0   7       44.25       29.22     15.82 o 
  11   0   7        1.35       20.33     16.06 o 
 -11   1   7        0.82       -3.34     10.96 o 
 -10   1   7       41.23       38.51     12.27 o 
  -9   1   7        7.51       18.17     15.41 o 
  -8   1   7      279.01      269.61     21.32 o 
  -7   1   7       51.40       66.80     15.61 o 
  -6   1   7      301.68      309.13     21.37 o 
  -5   1   7        9.46       16.51     10.71 o 
  -4   1   7     1805.83     1558.14    116.85 o 
  -3   1   7        0.23       16.50      9.97 o 
  -2   1   7      502.36      552.39     17.36 o 
  -1   1   7      442.09      468.51     16.37 o 
   0   1   7     2057.61     1845.95     21.45 o 
   1   1   7      266.36      266.51     13.68 o 
   2   1   7      864.18      781.93     46.61 o 
   3   1   7        6.48        2.14     10.26 o 
   4   1   7      671.58      706.88     15.96 o 
   5   1   7        9.71        8.70     11.42 o 
   6   1   7      277.85      293.84     13.72 o 
   7   1   7       22.24       31.68     11.70 o 
   8   1   7       33.49       -8.82     13.96 o 
   9   1   7        1.50      -16.01     16.01 o 
  10   1   7        1.64       -8.99     14.16 o 
 -11   2   7        0.06       -2.86     13.52 o 
 -10   2   7      106.90       54.76     25.70 o 
  -9   2   7        5.23       34.95     20.82 o 
  -8   2   7     1045.78      989.80     27.84 o 
  -7   2   7       26.22       27.20     15.51 o 
  -6   2   7      535.72      516.71     23.62 o 
  -5   2   7       71.09       78.85     12.56 o 
  -4   2   7     1051.01     1042.11     37.91 o 
  -3   2   7       32.72       32.70     12.57 o 
  -2   2   7     5960.34     5679.48    223.70 o 
  -1   2   7       16.81       24.91     11.16 o 
   0   2   7      430.09      354.88     18.82 o 
   1   2   7       18.94       26.02     10.64 o 
   2   2   7      865.64      870.82     64.73 o 
   3   2   7        1.19       11.52     13.76 o 
   4   2   7     1297.57     1339.44     24.97 o 
   5   2   7      134.89      149.64     15.86 o 
   6   2   7      176.57      201.27     25.60 o 
   7   2   7        3.83       17.52     14.23 o 
   8   2   7        0.05      -11.23     12.04 o 
   9   2   7        0.66       12.48     21.73 o 
  10   2   7       12.42        4.51     15.96 o 
 -11   3   7        5.43        6.61     12.38 o 
 -10   3   7       33.45       27.39     15.84 o 
  -9   3   7        4.44       18.75     15.19 o 
  -8   3   7        0.86       -3.56     17.05 o 
  -7   3   7       10.71      -22.13     22.13 o 
  -6   3   7      109.59      100.71     11.62 o 
  -5   3   7       76.52       90.39     12.54 o 
  -4   3   7     3886.02     3694.19    128.36 o 
  -3   3   7       51.99       48.02     10.41 o 
  -2   3   7     1598.37     1481.94     21.08 o 
  -1   3   7        0.01        5.74     11.59 o 
   0   3   7       12.37       22.25     15.83 o 
   1   3   7       93.27      103.34     13.93 o 
   2   3   7     2139.01     2066.12     58.13 o 
   3   3   7      324.70      313.79     50.57 o 
   4   3   7       26.88       21.21      9.91 o 
   5   3   7        0.04      -12.22     12.22 o 
   6   3   7      126.39       93.35     27.94 o 
   7   3   7        9.34        3.53     12.29 o 
   8   3   7      156.86      163.16     14.38 o 
   9   3   7        1.23       11.58     11.28 o 
 -10   4   7       15.05       12.04     22.33 o 
  -9   4   7        8.24        1.41     16.21 o 
  -8   4   7      242.56      190.68     21.24 o 
  -7   4   7       39.36       65.36     16.90 o 
  -6   4   7      781.44      832.09     19.10 o 
  -5   4   7       37.58       38.87     13.00 o 
  -4   4   7      708.41      706.13     17.01 o 
  -3   4   7       45.04       48.57      9.74 o 
  -2   4   7      910.13      985.04     24.93 o 
  -1   4   7        9.48       -6.97     22.38 o 
   0   4   7     2135.66     2090.72     22.10 o 
   1   4   7        0.12       15.65     11.08 o 
   2   4   7     1072.35     1035.84     74.33 o 
   3   4   7      117.06      113.13     14.95 o 
   4   4   7       12.98       31.51     10.92 o 
   5   4   7       87.12       47.70     13.28 o 
   6   4   7       71.85      111.98     17.86 o 
   7   4   7        1.02       22.62     15.85 o 
   8   4   7       20.68       27.87     13.38 o 
   9   4   7        2.00       -4.62     15.79 o 
 -10   5   7        4.37       14.37     16.44 o 
  -9   5   7        1.59        7.07     21.64 o 
  -8   5   7       21.30       29.62     21.74 o 
  -7   5   7        2.18       -0.22     25.49 o 
  -6   5   7      147.15      141.86     32.09 o 
  -5   5   7       26.49       21.54     23.05 o 
  -4   5   7     1246.17     1213.30     18.55 o 
  -3   5   7       43.30       38.04     13.16 o 
  -2   5   7     2335.39     2226.97     48.91 o 
  -1   5   7        0.20      -14.54     14.54 o 
   0   5   7      809.14      691.17     62.71 o 
   1   5   7        0.91       -4.29     30.43 o 
   2   5   7      382.73      413.93     14.35 o 
   3   5   7       10.79       -6.56     25.64 o 
   4   5   7      413.50      411.25     32.97 o 
   5   5   7        5.93       -3.95     11.25 o 
   6   5   7       13.98       -7.89     10.99 o 
   7   5   7        3.68       -4.65     11.98 o 
   8   5   7       37.89       17.30     16.63 o 
  -9   6   7        3.57        8.82     20.11 o 
  -8   6   7       32.23       32.31     24.88 o 
  -7   6   7       10.34        2.10     14.58 o 
  -6   6   7        3.67       -4.08     11.69 o 
  -5   6   7       11.60       24.28     21.36 o 
  -4   6   7      405.15      425.31     16.00 o 
  -3   6   7        6.52        2.76     19.19 o 
  -2   6   7      235.00      245.77     14.28 o 
  -1   6   7        4.52      -10.49     18.34 o 
   0   6   7        2.03        7.33     14.40 o 
   1   6   7        1.78       13.61     15.11 o 
   2   6   7     1215.62     1230.33     70.54 o 
   3   6   7        4.51      -16.22     16.22 o 
   4   6   7      247.49      293.52     36.82 o 
   5   6   7        0.01        9.50     15.97 o 
   6   6   7        0.29      -11.59     11.59 o 
   7   6   7        2.62      -12.40     12.49 o 
  -9   7   7        0.16       -1.67     14.69 o 
  -8   7   7        5.35      -22.55     22.55 o 
  -7   7   7        6.12        4.28     14.66 o 
  -6   7   7      157.36      136.46     14.26 o 
  -5   7   7       12.75        7.75     12.49 o 
  -4   7   7      105.49      108.26     12.38 o 
  -3   7   7        2.80       21.25     12.26 o 
  -2   7   7       79.46       90.13     11.28 o 
  -1   7   7       12.90       20.42     12.22 o 
   0   7   7      792.82      747.38     53.17 o 
   1   7   7        1.98       -7.71     11.96 o 
   2   7   7      118.43      118.25     13.44 o 
   3   7   7        0.49       13.94     15.41 o 
   4   7   7       14.51       20.14     17.45 o 
   5   7   7        0.04       21.29     12.92 o 
   6   7   7       14.06        7.66     13.21 o 
   7   7   7        0.25       26.54     15.52 o 
  -8   8   7       32.44       42.73     14.06 o 
  -7   8   7       10.07        4.56     20.71 o 
  -6   8   7       67.58       88.13     46.13 o 
  -5   8   7        4.70       23.78     11.27 o 
  -4   8   7       17.95       12.97     16.71 o 
  -3   8   7       25.13       14.53     15.67 o 
  -2   8   7      430.79      405.87     20.40 o 
  -1   8   7       15.06       33.78     13.78 o 
   0   8   7      306.97      388.09     14.91 o 
   1   8   7        0.43      -13.03     13.03 o 
   2   8   7       70.27       56.97     15.32 o 
   3   8   7        0.13        8.99     12.44 o 
   4   8   7      114.56      110.34     20.28 o 
   5   8   7        0.01      -18.00     18.00 o 
  -6   9   7        4.33       10.89     13.64 o 
  -5   9   7       14.77       -3.89     12.55 o 
  -4   9   7      102.81       96.05     16.93 o 
  -3   9   7        6.80       13.08     14.46 o 
  -2   9   7       19.29       19.82     11.65 o 
  -1   9   7        0.22        1.56     11.66 o 
   0   9   7       18.71        9.69     11.48 o 
   1   9   7        4.62        6.44     14.08 o 
   2   9   7      151.15      175.09     15.81 o 
   3   9   7        0.87       -1.88     12.66 o 
   4   9   7       56.24       56.89     13.38 o 
  -4  10   7        9.43       16.47     14.24 o 
  -3  10   7        1.62        7.63     14.63 o 
  -2  10   7        1.62        4.85     25.48 o 
  -1  10   7       13.07       20.54     14.39 o 
   0  10   7       32.27       45.93     13.15 o 
   1  10   7        2.28      -11.06     18.63 o 
   2  10   7        6.37      -12.15     12.15 o 
   0 -15   8        0.47      -11.19     11.19 o 
   1 -15   8        4.60       15.70     12.23 o 
   2 -15   8        7.66        5.17     13.11 o 
  -4 -14   8        1.29       -5.84     14.60 o 
  -3 -14   8        0.00        3.67     13.85 o 
  -2 -14   8        0.24       -8.78     11.80 o 
  -1 -14   8        0.29       15.80     12.05 o 
   0 -14   8       42.80       24.58     15.84 o 
   1 -14   8        0.02        1.41     11.41 o 
   2 -14   8        2.48       16.87     14.77 o 
   3 -14   8        0.07       -3.01     15.59 o 
   4 -14   8        3.96       26.19     19.69 o 
   5 -14   8        1.23       26.06     14.38 o 
  -5 -13   8        0.02       -5.62     13.10 o 
  -4 -13   8       23.10        5.13     12.31 o 
  -3 -13   8        8.01        5.52     11.43 o 
  -2 -13   8       30.35       31.50     10.97 o 
  -1 -13   8       12.67       10.31     11.03 o 
   0 -13   8       24.00       14.90     18.65 o 
   1 -13   8        0.51        2.71     12.97 o 
   2 -13   8       10.20        0.06     13.06 o 
   3 -13   8        0.04      -12.99     14.56 o 
   4 -13   8        5.35        9.39     16.40 o 
   5 -13   8        6.70        4.52     23.62 o 
   6 -13   8        5.15       14.32     14.97 o 
  -7 -12   8        0.44       -7.03     12.02 o 
  -6 -12   8        4.27        6.72     12.26 o 
  -5 -12   8        6.43       14.35     12.84 o 
  -4 -12   8       29.41       29.07     18.93 o 
  -3 -12   8        2.51        9.09     10.96 o 
  -2 -12   8       45.91       34.74     12.52 o 
  -1 -12   8        0.27        7.20     12.44 o 
   0 -12   8       33.71       40.27     12.47 o 
   1 -12   8        0.14        5.84     11.96 o 
   2 -12   8        0.44        2.84     12.42 o 
   3 -12   8        9.90       14.72     15.07 o 
   4 -12   8        3.75      -20.08     20.08 o 
   5 -12   8        0.37       15.91     20.80 o 
   6 -12   8        0.13       -8.26     13.34 o 
   7 -12   8        0.86       -4.68     15.62 o 
   8 -12   8        0.05       -1.08     20.23 o 
  -8 -11   8       17.71       25.69     23.44 o 
  -7 -11   8        1.10       -9.33     14.76 o 
  -6 -11   8        7.14        2.30     11.56 o 
  -5 -11   8        6.27       13.71     20.45 o 
  -4 -11   8        3.34       -2.89     15.72 o 
  -3 -11   8        0.06       -4.49     10.96 o 
  -2 -11   8      149.05      132.61     12.57 o 
  -1 -11   8       27.54       19.30      9.19 o 
   0 -11   8        3.25       -2.22      9.89 o 
   1 -11   8       12.40        8.20      8.79 o 
   2 -11   8        9.65        1.25     12.36 o 
   3 -11   8        0.03       10.94     10.24 o 
   4 -11   8        4.66        4.97     14.45 o 
   5 -11   8        8.80       16.10     11.87 o 
   6 -11   8        7.26       -4.77     12.61 o 
   7 -11   8        0.02      -13.28     14.59 o 
   8 -11   8        3.34      -15.75     15.75 o 
  -8 -10   8        0.13       12.60     21.91 o 
  -7 -10   8        5.35        1.38     22.06 o 
  -6 -10   8      105.91      142.51     15.72 o 
  -5 -10   8        0.37      -13.40     13.75 o 
  -4 -10   8       36.27       33.68     10.50 o 
  -3 -10   8        2.25        6.34      9.66 o 
  -2 -10   8        1.25       10.33      9.60 o 
  -1 -10   8        9.70        5.88      8.94 o 
   0 -10   8      104.61      123.13      9.33 o 
   1 -10   8        3.85       12.17     10.30 o 
   2 -10   8       31.47       16.70     12.58 o 
   3 -10   8       22.65       13.94     14.33 o 
   4 -10   8        3.90        4.53     13.19 o 
   5 -10   8        0.40        8.65     13.12 o 
   6 -10   8        2.79       11.17     12.67 o 
   7 -10   8        1.13        3.93     10.93 o 
   8 -10   8        4.45      -15.18     15.18 o 
   9 -10   8        0.88       -7.95     15.56 o 
  -9  -9   8       18.33        1.48     21.96 o 
  -8  -9   8        5.71       52.81     20.68 o 
  -7  -9   8        0.86        4.00     16.82 o 
  -6  -9   8       11.19        2.10     22.58 o 
  -5  -9   8        4.63        6.68      9.05 o 
  -4  -9   8       42.92       49.86      9.59 o 
  -3  -9   8      103.74      108.76      8.91 o 
  -2  -9   8      106.19       87.21      9.54 o 
  -1  -9   8      134.76      171.46      9.56 o 
   0  -9   8        7.51       18.55     10.41 o 
   1  -9   8        7.85        8.86      9.92 o 
   2  -9   8       59.66       51.14     15.07 o 
   3  -9   8        6.49        3.28      9.74 o 
   4  -9   8        1.14        7.77     13.85 o 
   5  -9   8       19.50       21.31     13.17 o 
   6  -9   8       11.06       18.64      9.79 o 
   7  -9   8        1.62       10.86     12.00 o 
   8  -9   8        7.10        2.17     11.60 o 
   9  -9   8        0.79        7.11     12.60 o 
  10  -9   8        0.15        2.29     13.17 o 
 -10  -8   8       15.30        5.73     25.12 o 
  -9  -8   8        0.00       -4.92     22.16 o 
  -8  -8   8       96.45      105.85     21.89 o 
  -7  -8   8       18.35       -6.67     20.75 o 
  -6  -8   8        6.67       21.58     11.87 o 
  -5  -8   8      142.90      155.59     13.40 o 
  -4  -8   8      424.70      502.79     23.06 o 
  -3  -8   8       35.63       57.73     13.83 o 
  -2  -8   8       30.51       31.42      9.25 o 
  -1  -8   8      196.89      165.91     20.21 o 
   0  -8   8       44.38       57.53     14.28 o 
   1  -8   8      214.03      193.04     15.14 o 
   2  -8   8      396.42      424.18     13.48 o 
   3  -8   8       43.60       58.20     10.72 o 
   4  -8   8      149.62      160.96     12.47 o 
   5  -8   8        6.83       22.03     11.27 o 
   6  -8   8       41.32       30.39     11.75 o 
   7  -8   8       11.94        9.80     10.89 o 
   8  -8   8       52.22       36.29     10.77 o 
   9  -8   8        1.66        6.96     18.73 o 
  10  -8   8        0.00        4.63     14.38 o 
 -10  -7   8        0.64       17.84     16.43 o 
  -9  -7   8       42.66       47.38     21.17 o 
  -8  -7   8      141.51      160.72     21.42 o 
  -7  -7   8       54.57       47.15     12.80 o 
  -6  -7   8      525.90      568.40     23.62 o 
  -5  -7   8        8.86       10.63     13.99 o 
  -4  -7   8        6.69        4.34     16.24 o 
  -3  -7   8      268.59      246.23     14.14 o 
  -2  -7   8      506.87      486.30     15.09 o 
  -1  -7   8      347.72      332.45     16.80 o 
   0  -7   8      877.34      981.35     21.49 o 
   1  -7   8       24.74       25.42     14.15 o 
   2  -7   8        6.10        1.98      9.57 o 
   3  -7   8        1.48       -0.55      9.67 o 
   4  -7   8      193.57      202.17     12.53 o 
   5  -7   8      264.81      239.25     19.40 o 
   6  -7   8      619.04      648.96     50.55 o 
   7  -7   8        0.18        3.55     16.30 o 
   8  -7   8       14.12        3.87     18.69 o 
   9  -7   8        2.10       14.81     10.32 o 
  10  -7   8        1.47        3.66     10.98 o 
 -10  -6   8       17.03       31.30     12.56 o 
  -9  -6   8        0.35       -4.38     14.61 o 
  -8  -6   8        6.02        1.43     10.83 o 
  -7  -6   8        8.01       13.02     13.91 o 
  -6  -6   8      673.84      714.10     89.02 o 
  -5  -6   8       59.36       52.11     11.60 o 
  -4  -6   8      263.15      249.30     12.14 o 
  -3  -6   8       17.40       18.49     10.87 o 
  -2  -6   8      225.73      235.75     13.49 o 
  -1  -6   8       16.36       18.48     13.78 o 
   0  -6   8      269.57      217.83     21.42 o 
   1  -6   8      386.35      344.56     16.75 o 
   2  -6   8      121.05      113.57     11.06 o 
   3  -6   8      279.87      265.87     12.50 o 
   4  -6   8        0.73        6.55     11.09 o 
   5  -6   8       11.35        3.68      9.64 o 
   6  -6   8      101.38       84.04      8.97 o 
   7  -6   8        2.86       -0.15     11.67 o 
   8  -6   8        0.56        5.25     22.05 o 
   9  -6   8        5.02        4.14     10.79 o 
  10  -6   8        0.01      -13.48     13.48 o 
  11  -6   8        4.17       19.93     13.61 o 
 -11  -5   8       18.35        3.99     16.05 o 
 -10  -5   8        9.46      -11.02     14.71 o 
  -9  -5   8        0.49        8.32     12.62 o 
  -8  -5   8        0.13        5.08     11.60 o 
  -7  -5   8       20.42       22.60     10.62 o 
  -6  -5   8      484.84      494.52     13.18 o 
  -5  -5   8      128.91      125.72      9.57 o 
  -4  -5   8     2631.51     2888.29     41.81 o 
  -3  -5   8      248.38      273.87     55.45 o 
  -2  -5   8      214.04      220.94     15.02 o 
  -1  -5   8      210.05      197.85     15.56 o 
   0  -5   8      588.37      527.75     18.03 o 
   1  -5   8      128.40      104.79     19.91 o 
   2  -5   8       20.75       35.27     11.19 o 
   3  -5   8       32.41       35.51     11.78 o 
   4  -5   8       76.87       77.58     10.93 o 
   5  -5   8      150.73      100.71     17.97 o 
   6  -5   8      439.50      460.32     16.65 o 
   7  -5   8        3.06       -0.26     13.64 o 
   8  -5   8       69.33       69.98     16.28 o 
   9  -5   8        3.61      -13.04     13.04 o 
  10  -5   8        4.38       -2.28     13.58 o 
  11  -5   8        2.26        0.50     12.77 o 
 -11  -4   8        0.14      -10.64     12.82 o 
 -10  -4   8        7.83      -13.28     13.28 o 
  -9  -4   8        6.15       13.41     10.50 o 
  -8  -4   8       30.11       17.74     10.48 o 
  -7  -4   8       36.66       32.77     10.70 o 
  -6  -4   8     1838.75     1904.26     72.29 o 
  -5  -4   8        2.62       -1.84      9.59 o 
  -4  -4   8        2.09        4.19     10.67 o 
  -3  -4   8      289.57      274.55     12.92 o 
  -2  -4   8      988.45      996.86     24.81 o 
  -1  -4   8      506.00      490.26     26.42 o 
   0  -4   8     2313.40     2410.90    156.65 o 
   1  -4   8        0.90        1.62     16.33 o 
   2  -4   8       29.40       32.71     13.94 o 
   3  -4   8       35.59       31.34     13.92 o 
   4  -4   8        4.96        9.91     22.50 o 
   5  -4   8       35.33       35.33     15.12 o 
   6  -4   8      175.49      182.15     17.12 o 
   7  -4   8        2.46       -0.35     14.15 o 
   8  -4   8        2.41        6.99     19.56 o 
   9  -4   8        0.22       -3.65     14.54 o 
  10  -4   8       44.90       50.81     19.75 o 
  11  -4   8        1.66        7.12     14.62 o 
 -11  -3   8        0.29       -7.31     16.01 o 
 -10  -3   8        7.18        3.32     14.35 o 
  -9  -3   8        9.76        5.97     11.92 o 
  -8  -3   8        2.78        8.85      9.77 o 
  -7  -3   8       26.28       24.76      8.61 o 
  -6  -3   8       70.12       59.73      9.79 o 
  -5  -3   8       66.32       53.51      9.48 o 
  -4  -3   8      214.00      240.30     16.06 o 
  -3  -3   8      376.77      384.03     20.43 o 
  -2  -3   8     4134.55     4170.63     64.94 o 
  -1  -3   8       87.72       98.78     15.29 o 
   0  -3   8      367.14      378.11     18.65 o 
   1  -3   8        2.04        1.63     13.73 o 
   2  -3   8      359.65      346.54     17.38 o 
   3  -3   8      169.56      151.62     15.57 o 
   4  -3   8       63.24       65.80     13.18 o 
   5  -3   8        8.06        9.31     14.10 o 
   6  -3   8        4.87        6.06      9.95 o 
   7  -3   8       15.25       26.90     21.57 o 
   8  -3   8        0.04        2.49     13.83 o 
   9  -3   8        3.44        2.80     12.36 o 
  10  -3   8        0.11       23.43     21.10 o 
  11  -3   8        0.02        5.69     15.44 o 
 -11  -2   8        4.75        0.11     14.61 o 
 -10  -2   8      181.94      193.54     12.75 o 
  -9  -2   8        0.89       10.55     10.46 o 
  -8  -2   8        3.55       16.51     11.19 o 
  -7  -2   8       23.52       29.99     11.32 o 
  -6  -2   8      818.49      803.17     16.67 o 
  -5  -2   8      161.32      146.07     21.76 o 
  -4  -2   8      750.26      768.01     23.27 o 
  -3  -2   8       49.79       52.77     11.24 o 
  -2  -2   8      800.10      878.16     49.00 o 
  -1  -2   8      145.93      127.83     13.44 o 
   0  -2   8     3714.92     3592.22     41.18 o 
   1  -2   8      238.89      248.05     25.17 o 
   2  -2   8      507.42      482.13     41.30 o 
   3  -2   8      140.86      141.30     11.95 o 
   4  -2   8       25.45       37.46     12.36 o 
   5  -2   8        0.30        6.24     12.03 o 
   6  -2   8       64.16       68.83     11.79 o 
   7  -2   8       35.05       35.65     38.05 o 
   8  -2   8       32.48       26.72     12.61 o 
   9  -2   8        3.80       30.24     18.65 o 
  10  -2   8        0.05      -13.78     16.19 o 
  11  -2   8        0.00        2.93     13.95 o 
 -11  -1   8        0.00        6.24     13.64 o 
 -10  -1   8        5.91        0.18     13.50 o 
  -9  -1   8        4.46       -1.28      9.38 o 
  -8  -1   8      253.73      264.50     15.70 o 
  -7  -1   8       56.37       56.14     22.85 o 
  -6  -1   8      437.87      467.92     23.67 o 
  -5  -1   8       42.76       53.33     19.37 o 
  -4  -1   8      755.22      795.50     44.00 o 
  -3  -1   8      111.32      116.25     12.85 o 
  -2  -1   8     2055.68     2317.01     72.05 o 
  -1  -1   8      473.16      476.46     15.53 o 
   0  -1   8     6746.61     6387.75     77.16 o 
   1  -1   8      466.46      445.75     19.11 o 
   2  -1   8        3.17        1.96     12.08 o 
   3  -1   8        1.60       -0.27     19.17 o 
   4  -1   8       76.11       96.40     17.87 o 
   5  -1   8      162.60      146.98     12.75 o 
   6  -1   8       46.51       30.80     19.56 o 
   7  -1   8        9.68        9.60     10.72 o 
   8  -1   8       26.35       15.30     12.63 o 
   9  -1   8        1.81       15.81     27.10 o 
  10  -1   8        2.62       -9.66     21.00 o 
 -11   0   8        2.78        0.93     13.33 o 
 -10   0   8       97.83      108.94     15.22 o 
  -9   0   8       30.07       21.37     12.34 o 
  -8   0   8       34.09       49.59     21.83 o 
  -7   0   8        3.90       30.68     20.13 o 
  -6   0   8       71.75       57.71     15.37 o 
  -5   0   8       32.91       31.05     21.39 o 
  -4   0   8      414.49      432.25     13.20 o 
  -3   0   8      264.52      266.40     14.58 o 
  -2   0   8     2452.35     2313.75     27.96 o 
  -1   0   8      237.94      229.22     13.47 o 
   0   0   8      130.25       73.76     18.47 o 
   1   0   8      161.21      173.54     13.61 o 
   2   0   8      294.39      271.48     17.35 o 
   3   0   8      205.97      198.35     15.08 o 
   4   0   8       80.89       84.12     13.14 o 
   5   0   8        1.10       18.59     11.67 o 
   6   0   8       13.36       -6.44     12.53 o 
   7   0   8        5.53       18.01     13.75 o 
   8   0   8       23.40       48.88     14.70 o 
   9   0   8        6.38        5.98     14.57 o 
  10   0   8        1.85        7.88     13.04 o 
 -11   1   8        0.00      -12.49     12.49 o 
 -10   1   8       81.65       78.83     11.77 o 
  -9   1   8       86.99       66.79     16.15 o 
  -8   1   8        0.01       -5.81     21.32 o 
  -7   1   8        8.26       13.66     16.16 o 
  -6   1   8     1883.48     1837.85     32.93 o 
  -5   1   8       98.71      103.61     16.25 o 
  -4   1   8     2297.68     2285.71     24.54 o 
  -3   1   8       35.07       41.82     17.63 o 
  -2   1   8       44.73       36.11     10.70 o 
  -1   1   8      358.39      363.68     14.50 o 
   0   1   8     2313.08     2423.33     36.25 o 
   1   1   8      207.76      196.08     13.19 o 
   2   1   8     1903.88     1756.88     21.77 o 
   3   1   8      191.44      228.80     22.41 o 
   4   1   8      323.12      346.73     12.58 o 
   5   1   8        0.42      -13.77     13.77 o 
   6   1   8       10.31        6.13     14.04 o 
   7   1   8        5.83      -11.59     11.59 o 
   8   1   8       48.87       31.25     13.38 o 
   9   1   8        2.84       28.17     15.53 o 
  10   1   8        0.03        9.14     12.74 o 
 -11   2   8        0.45       12.49     12.05 o 
 -10   2   8        3.88       12.90     16.69 o 
  -9   2   8       42.67       26.93     16.72 o 
  -8   2   8       62.75       63.54     16.08 o 
  -7   2   8        7.18       29.10     22.11 o 
  -6   2   8       10.56        9.83     11.06 o 
  -5   2   8        3.52        2.84     10.09 o 
  -4   2   8      937.28     1015.33     38.88 o 
  -3   2   8       57.00       69.12     12.48 o 
  -2   2   8      339.41      379.07     22.32 o 
  -1   2   8       24.81       20.22     12.41 o 
   0   2   8     2790.24     2661.24     47.54 o 
   1   2   8        9.71       17.84     10.91 o 
   2   2   8       70.72       59.24     19.87 o 
   3   2   8       67.14       57.86     12.32 o 
   4   2   8      663.42      650.95     51.01 o 
   5   2   8      111.52       91.45     12.81 o 
   6   2   8       87.08       94.70     16.43 o 
   7   2   8       17.99       13.94     11.91 o 
   8   2   8       26.34       21.54     12.20 o 
   9   2   8        0.87        5.00     14.81 o 
 -10   3   8       22.95        5.83     21.42 o 
  -9   3   8        0.02       12.13     16.06 o 
  -8   3   8      370.67      386.38     20.18 o 
  -7   3   8       12.53       19.19     17.32 o 
  -6   3   8        4.06        0.46     28.03 o 
  -5   3   8       49.01       51.73     10.98 o 
  -4   3   8       14.00        0.85     16.60 o 
  -3   3   8        1.64      -11.36     11.36 o 
  -2   3   8      272.57      271.88     13.27 o 
  -1   3   8       10.58        5.88     15.19 o 
   0   3   8       26.51       14.72     16.02 o 
   1   3   8       15.04       19.15     12.21 o 
   2   3   8      203.68      208.04     15.16 o 
   3   3   8      121.54      127.29     21.37 o 
   4   3   8      281.30      307.80     15.00 o 
   5   3   8        6.75        3.58     11.39 o 
   6   3   8       29.80       54.25     12.71 o 
   7   3   8        6.52       -8.69     14.70 o 
   8   3   8       50.60       54.94     14.65 o 
   9   3   8        4.44        2.49     14.81 o 
 -10   4   8        6.78       -8.55     19.76 o 
  -9   4   8        0.01       -1.19     16.65 o 
  -8   4   8        0.83       -3.53     15.81 o 
  -7   4   8        5.62       12.27     16.81 o 
  -6   4   8      352.96      381.53     18.31 o 
  -5   4   8       85.77      105.98     25.06 o 
  -4   4   8      408.42      415.38     12.56 o 
  -3   4   8        1.40       17.45     12.25 o 
  -2   4   8      194.79      191.71     12.60 o 
  -1   4   8        1.42       24.71     13.57 o 
   0   4   8      916.51      931.65     16.88 o 
   1   4   8        0.51        5.47     12.41 o 
   2   4   8      837.16      795.17     40.60 o 
   3   4   8       24.91       34.69     13.21 o 
   4   4   8        3.92       21.30     11.43 o 
   5   4   8        2.70       -3.04     15.12 o 
   6   4   8      176.42      204.19     41.29 o 
   7   4   8       15.27       27.81     12.13 o 
   8   4   8       18.11       25.43     13.92 o 
  -9   5   8        1.61       -2.57     16.33 o 
  -8   5   8       54.87       50.54     16.75 o 
  -7   5   8        1.50       -0.41     12.41 o 
  -6   5   8      285.06      287.05     16.61 o 
  -5   5   8       12.96       27.23     23.46 o 
  -4   5   8      147.57      145.56     23.47 o 
  -3   5   8       17.62       19.94     13.42 o 
  -2   5   8       29.42       69.16     15.55 o 
  -1   5   8        0.37       -8.05     11.07 o 
   0   5   8      133.72      150.10     15.76 o 
   1   5   8       13.12       23.25     12.98 o 
   2   5   8      329.60      306.51     53.54 o 
   3   5   8       14.73       23.69     11.27 o 
   4   5   8       43.00       67.79     33.24 o 
   5   5   8        0.11       -8.33     20.23 o 
   6   5   8       14.14       -3.51     13.00 o 
   7   5   8        0.06       -9.88     16.72 o 
   8   5   8        1.14       -6.97     11.84 o 
  -9   6   8        8.01       41.23     24.60 o 
  -8   6   8       79.78       78.88     17.34 o 
  -7   6   8        0.37        6.20     12.62 o 
  -6   6   8        0.48       30.32     25.21 o 
  -5   6   8        2.16      -12.56     12.56 o 
  -4   6   8      543.82      555.00     16.45 o 
  -3   6   8        5.42      -12.46     12.46 o 
  -2   6   8      934.76      874.25     27.14 o 
  -1   6   8        0.29       13.25     12.41 o 
   0   6   8       54.05       28.99     11.79 o 
   1   6   8        0.05      -12.82     12.82 o 
   2   6   8       33.33       67.80     12.93 o 
   3   6   8       14.57       24.75     10.38 o 
   4   6   8      191.16      215.84     29.85 o 
   5   6   8        0.14       21.21     18.22 o 
   6   6   8       20.68       -6.34     20.31 o 
   7   6   8        0.64      -11.50     13.61 o 
  -8   7   8        2.84      -30.47     30.47 o 
  -7   7   8       11.36        0.99     12.96 o 
  -6   7   8      151.49      148.51     21.96 o 
  -5   7   8       11.22       -2.09     11.63 o 
  -4   7   8      443.07      426.66     16.93 o 
  -3   7   8        3.90        1.38     35.41 o 
  -2   7   8        1.38       12.57     12.20 o 
  -1   7   8        1.88       -6.33     12.20 o 
   0   7   8       94.54      137.89     14.64 o 
   1   7   8        0.92      -11.60     12.46 o 
   2   7   8      436.16      542.49     57.05 o 
   3   7   8        2.32        3.43     13.35 o 
   4   7   8       57.48       55.32     12.60 o 
   5   7   8        0.60       -1.72     11.41 o 
   6   7   8       68.22       19.77     14.68 o 
  -7   8   8        0.17        2.90     15.06 o 
  -6   8   8       84.37       84.76     12.30 o 
  -5   8   8        0.34      -13.22     13.22 o 
  -4   8   8        2.59        8.88     15.85 o 
  -3   8   8        6.97       -6.10     11.62 o 
  -2   8   8      200.29      191.80     20.23 o 
  -1   8   8       10.64       25.29     15.49 o 
   0   8   8       89.45      119.61     14.09 o 
   1   8   8        2.20       -0.68     13.23 o 
   2   8   8       25.15       15.59     38.97 o 
   3   8   8        0.11       31.76     12.61 o 
   4   8   8       45.02       53.20     12.09 o 
  -5   9   8        0.10        4.77     34.40 o 
  -4   9   8       70.05       50.95     14.92 o 
  -3   9   8       11.90        6.75     12.64 o 
  -2   9   8      154.67      197.72     12.53 o 
  -1   9   8        0.91       18.82     18.71 o 
   0   9   8       12.06       10.54     15.37 o 
   1   9   8        0.01       -2.69     12.89 o 
   2   9   8       12.49       29.29     13.87 o 
   0 -15   9       11.18       10.43     12.88 o 
   1 -15   9        0.10       20.69     15.93 o 
  -3 -14   9        7.08        7.80     12.75 o 
  -2 -14   9        0.70        3.28     13.22 o 
  -1 -14   9        0.79        3.23     13.37 o 
   0 -14   9        1.32        2.19     11.75 o 
   1 -14   9        0.23       -8.78     13.12 o 
   2 -14   9        9.06        9.40     12.55 o 
   3 -14   9       11.15       -5.40     12.75 o 
   4 -14   9       11.82       -4.99     24.83 o 
   5 -14   9        2.81        1.94     15.39 o 
  -5 -13   9        0.30       -7.10     11.11 o 
  -4 -13   9       12.04        7.12     11.37 o 
  -3 -13   9        0.34        3.22     11.64 o 
  -2 -13   9        4.67       14.19     11.32 o 
  -1 -13   9        0.23        0.68     11.35 o 
   0 -13   9       42.05       20.76     13.15 o 
   1 -13   9        0.03       -1.96     14.73 o 
   2 -13   9        3.80       -5.46     15.65 o 
   3 -13   9        2.41        2.80     13.18 o 
   4 -13   9        3.39        6.55     23.25 o 
   5 -13   9        0.07       -8.78     14.87 o 
   6 -13   9        1.64      -21.57     23.76 o 
  -6 -12   9       15.71        4.77     15.58 o 
  -5 -12   9        1.59        6.63     10.80 o 
  -4 -12   9        2.08       -1.83     11.28 o 
  -3 -12   9       11.63       12.57     10.93 o 
  -2 -12   9       27.66       33.45      9.56 o 
  -1 -12   9        1.28       -0.24      9.88 o 
   0 -12   9        5.70       16.39      9.56 o 
   1 -12   9        0.06        2.26      9.77 o 
   2 -12   9        0.81       -3.95     21.12 o 
   3 -12   9        1.50      -13.82     13.82 o 
   4 -12   9        0.59        6.53     10.99 o 
   5 -12   9        4.40      -13.70     31.11 o 
   6 -12   9        0.04       17.39     19.98 o 
   7 -12   9        1.28       12.20     15.89 o 
  -7 -11   9        1.26        0.32     22.58 o 
  -6 -11   9       12.84       -7.51     21.17 o 
  -5 -11   9       19.23        7.16     15.07 o 
  -4 -11   9       24.34       13.50     10.54 o 
  -3 -11   9        4.12       11.89     10.18 o 
  -2 -11   9      147.50      164.15     11.20 o 
  -1 -11   9        0.31        4.87     10.50 o 
   0 -11   9       17.29        6.74     12.04 o 
   1 -11   9        0.17       -1.54     10.46 o 
   2 -11   9       26.64       29.95     15.06 o 
   3 -11   9        2.67        7.02     10.78 o 
   4 -11   9       23.79       26.18     10.22 o 
   5 -11   9        0.87        5.58     13.46 o 
   6 -11   9        1.77       20.32     13.37 o 
   7 -11   9        0.01        3.21     11.15 o 
   8 -11   9        8.28       12.30     24.05 o 
  -8 -10   9        7.67       23.96     17.34 o 
  -7 -10   9        4.15       -0.37     20.80 o 
  -6 -10   9       49.87       37.80     22.21 o 
  -5 -10   9        2.62       -7.56     15.71 o 
  -4 -10   9       51.72       66.59     15.87 o 
  -3 -10   9        0.03        9.19     10.07 o 
  -2 -10   9       94.33       97.50     10.67 o 
  -1 -10   9        0.47       -4.58      9.38 o 
   0 -10   9        0.17      -17.35     17.35 o 
   1 -10   9        0.26        5.12     13.88 o 
   2 -10   9      133.93      107.93     11.93 o 
   3 -10   9        0.51        6.81     11.92 o 
   4 -10   9       17.57        9.98     11.51 o 
   5 -10   9        0.97       -8.03     12.95 o 
   6 -10   9        3.90        7.84     10.36 o 
   7 -10   9        1.47       -0.44     11.63 o 
   8 -10   9       16.32        1.17     11.58 o 
   9 -10   9        0.11        5.75     14.16 o 
  -9  -9   9       27.58       15.64     22.31 o 
  -8  -9   9        0.71       -1.90     23.34 o 
  -7  -9   9       40.43       71.66     21.44 o 
  -6  -9   9      212.81      254.81     24.41 o 
  -5  -9   9        4.54       13.47     15.79 o 
  -4  -9   9      150.14      173.70     15.95 o 
  -3  -9   9      108.72       91.63     15.28 o 
  -2  -9   9       17.37       31.05     17.81 o 
  -1  -9   9      179.40      183.30     22.41 o 
   0  -9   9       56.96       65.91     20.63 o 
   1  -9   9       76.84       69.22     20.36 o 
   2  -9   9        7.79        6.95     10.85 o 
   3  -9   9        1.48        0.02     12.08 o 
   4  -9   9       74.56       52.68     11.72 o 
   5  -9   9        4.16       -3.93     13.25 o 
   6  -9   9       76.48       35.21      9.92 o 
   7  -9   9        2.51       10.82     11.83 o 
   8  -9   9        6.71        0.42     12.18 o 
   9  -9   9        0.41       -3.98     14.96 o 
  -9  -8   9        3.52       -0.91     16.77 o 
  -8  -8   9       23.01       15.71     19.71 o 
  -7  -8   9       26.46       22.08     12.14 o 
  -6  -8   9      268.64      232.37     15.27 o 
  -5  -8   9      219.58      188.52     18.13 o 
  -4  -8   9      970.41      992.44     18.63 o 
  -3  -8   9       59.23       61.26     12.01 o 
  -2  -8   9      392.38      471.55     20.55 o 
  -1  -8   9      149.71       89.75     21.12 o 
   0  -8   9        6.25        4.05     14.75 o 
   1  -8   9      141.44      132.65     14.62 o 
   2  -8   9      162.11      190.35     15.31 o 
   3  -8   9      202.59      202.47     16.08 o 
   4  -8   9       32.93       51.16     11.98 o 
   5  -8   9       12.33        2.83     13.44 o 
   6  -8   9       18.32       15.37     11.86 o 
   7  -8   9        4.12        9.73     11.04 o 
   8  -8   9       19.93        9.22     11.15 o 
   9  -8   9       11.14       28.24     16.96 o 
  10  -8   9       12.97       -8.43     12.87 o 
 -10  -7   9       42.73       23.88     13.68 o 
  -9  -7   9        2.46       17.21     13.30 o 
  -8  -7   9       16.84        6.17     11.54 o 
  -7  -7   9       28.97       12.73      9.79 o 
  -6  -7   9       18.04        2.74      9.63 o 
  -5  -7   9        8.86        9.35     12.20 o 
  -4  -7   9      392.94      338.63     17.66 o 
  -3  -7   9       16.91        2.33     12.74 o 
  -2  -7   9       37.55       16.53     14.18 o 
  -1  -7   9       39.93       31.94     20.23 o 
   0  -7   9      354.53      363.75     17.61 o 
   1  -7   9       80.42       75.05     14.45 o 
   2  -7   9      130.24       97.21     14.47 o 
   3  -7   9       73.75       63.48     10.82 o 
   4  -7   9       21.96       32.78     11.38 o 
   5  -7   9       20.72       10.89     13.44 o 
   6  -7   9      194.40      191.20     12.16 o 
   7  -7   9        0.83        0.63     12.40 o 
   8  -7   9       39.22       30.44     11.83 o 
   9  -7   9        2.43        4.56     14.86 o 
  10  -7   9       13.79        3.98     11.48 o 
 -10  -6   9       33.49       35.73     11.61 o 
  -9  -6   9        4.37       13.63     10.58 o 
  -8  -6   9       46.00       30.59     12.46 o 
  -7  -6   9       11.40       17.97     11.20 o 
  -6  -6   9      185.51      142.48     10.63 o 
  -5  -6   9        1.99        2.12      9.71 o 
  -4  -6   9      313.48      278.91     11.55 o 
  -3  -6   9      332.64      297.25     14.72 o 
  -2  -6   9      152.88      160.27     21.42 o 
  -1  -6   9      141.76      140.07     15.54 o 
   0  -6   9      551.15      625.90     23.54 o 
   1  -6   9        1.75      -11.09     19.76 o 
   2  -6   9        2.36       -0.13     10.41 o 
   3  -6   9      147.06      133.91     11.34 o 
   4  -6   9       40.78       35.49     11.59 o 
   5  -6   9        3.68        9.98     14.03 o 
   6  -6   9        8.27       -0.13     13.72 o 
   7  -6   9       37.29       29.30     12.19 o 
   8  -6   9        8.09        1.66     11.86 o 
   9  -6   9       11.06       12.79     14.40 o 
  10  -6   9       15.61        5.13     12.17 o 
 -11  -5   9        9.37       29.18     19.11 o 
 -10  -5   9        2.07       20.62     19.01 o 
  -9  -5   9       10.89       13.42      9.49 o 
  -8  -5   9       78.67       97.45     10.07 o 
  -7  -5   9        0.27       10.92     11.08 o 
  -6  -5   9        7.45        9.47     11.34 o 
  -5  -5   9      156.63      138.41     10.38 o 
  -4  -5   9      311.62      321.17     12.51 o 
  -3  -5   9      182.59      186.59     12.33 o 
  -2  -5   9        3.30        0.65     10.90 o 
  -1  -5   9       41.30       30.34     14.57 o 
   0  -5   9      259.41      260.81     22.04 o 
   1  -5   9      136.87      122.34     16.61 o 
   2  -5   9      504.48      457.99     46.55 o 
   3  -5   9        2.81        6.03     11.68 o 
   4  -5   9       16.66       10.35     11.60 o 
   5  -5   9       11.24        9.94     11.61 o 
   6  -5   9        0.29       -3.68     13.23 o 
   7  -5   9       39.96       37.73     12.75 o 
   8  -5   9        0.16        4.49     18.81 o 
   9  -5   9        3.38       13.96     15.19 o 
  10  -5   9        2.63        9.39     12.91 o 
 -11  -4   9        1.94      -14.02     19.10 o 
 -10  -4   9        0.20       -7.40     10.63 o 
  -9  -4   9        0.18        3.55     10.55 o 
  -8  -4   9      113.22       89.40     11.57 o 
  -7  -4   9       39.62       28.66     11.67 o 
  -6  -4   9       65.30       88.12     11.10 o 
  -5  -4   9       94.09      114.33     11.71 o 
  -4  -4   9        4.06       17.75     10.57 o 
  -3  -4   9       49.51       27.95     10.24 o 
  -2  -4   9      262.70      265.31     27.17 o 
  -1  -4   9       82.28       57.04     23.99 o 
   0  -4   9       31.83       28.44     17.23 o 
   1  -4   9      369.98      391.57     51.17 o 
   2  -4   9       33.25       44.03     14.58 o 
   3  -4   9        3.47       -6.43     14.02 o 
   4  -4   9       18.17       10.41     14.16 o 
   5  -4   9        5.55        6.50     18.72 o 
   6  -4   9       36.27       30.06     14.75 o 
   7  -4   9        6.66        0.82     14.92 o 
   8  -4   9       22.23        8.46     12.57 o 
   9  -4   9        2.16       -7.41     16.01 o 
  10  -4   9        2.59      -15.53     15.53 o 
 -11  -3   9        0.72        5.79     14.60 o 
 -10  -3   9        0.86       -5.16     12.01 o 
  -9  -3   9        4.12       -5.13     10.79 o 
  -8  -3   9      487.27      499.35     39.48 o 
  -7  -3   9       25.81       23.26     11.03 o 
  -6  -3   9      576.54      614.56     27.02 o 
  -5  -3   9        0.27        3.20     13.64 o 
  -4  -3   9      132.43      115.14     15.86 o 
  -3  -3   9      226.65      185.35     16.67 o 
  -2  -3   9      443.65      410.81     22.70 o 
  -1  -3   9      423.55      427.99     19.32 o 
   0  -3   9      244.93      265.21     17.56 o 
   1  -3   9        1.02        8.60     15.13 o 
   2  -3   9        6.01       19.15     14.60 o 
   3  -3   9      110.93      105.98     13.70 o 
   4  -3   9       38.58       46.70     11.11 o 
   5  -3   9       39.59       56.94     12.44 o 
   6  -3   9       34.82       35.90     11.03 o 
   7  -3   9        3.77       12.11     13.04 o 
   8  -3   9        0.85       18.60     19.71 o 
   9  -3   9        0.02       16.90     16.18 o 
  10  -3   9        1.92       -2.05     21.50 o 
 -11  -2   9        0.03        5.44     14.33 o 
 -10  -2   9        7.22       13.94     12.05 o 
  -9  -2   9       15.89       12.85     10.92 o 
  -8  -2   9      133.10      169.61     27.99 o 
  -7  -2   9        5.37        0.20     11.63 o 
  -6  -2   9      157.49      143.68     12.06 o 
  -5  -2   9      124.19      111.93     15.34 o 
  -4  -2   9     1282.15     1474.96     30.11 o 
  -3  -2   9      251.84      267.60     14.52 o 
  -2  -2   9      639.13      631.56     37.29 o 
  -1  -2   9       34.44       39.19     12.53 o 
   0  -2   9       61.46       81.23     14.76 o 
   1  -2   9      272.32      275.70     16.24 o 
   2  -2   9     1116.59      956.58    116.86 o 
   3  -2   9      141.49      141.55     28.25 o 
   4  -2   9      542.79      547.30     80.80 o 
   5  -2   9        0.40        3.26     12.92 o 
   6  -2   9        7.41        8.36     15.23 o 
   7  -2   9        0.46        8.02     16.96 o 
   8  -2   9        3.95      -16.22     17.26 o 
   9  -2   9        0.18       15.56     16.03 o 
  10  -2   9        4.16        1.62     17.05 o 
 -11  -1   9        0.12       -5.70     27.58 o 
 -10  -1   9       17.17       18.16     11.34 o 
  -9  -1   9        1.40        3.55      9.86 o 
  -8  -1   9       20.58       11.63     16.80 o 
  -7  -1   9      131.16      124.97     16.63 o 
  -6  -1   9     1597.42     1394.16     27.07 o 
  -5  -1   9      125.32      145.35     16.06 o 
  -4  -1   9       43.44       74.02     15.11 o 
  -3  -1   9        1.61        3.21     12.86 o 
  -2  -1   9       26.22       31.85     12.80 o 
  -1  -1   9      713.20      773.74     30.64 o 
   0  -1   9      272.13      256.79     18.81 o 
   1  -1   9      777.47      776.24     60.40 o 
   2  -1   9      246.67      235.33     12.81 o 
   3  -1   9        0.03      -13.76     13.76 o 
   4  -1   9        0.04        4.95     11.40 o 
   5  -1   9       19.62        0.89     14.89 o 
   6  -1   9      214.24      242.23     14.27 o 
   7  -1   9       32.06       34.44     10.94 o 
   8  -1   9        7.29       16.41     14.78 o 
   9  -1   9        3.28        1.55     15.20 o 
  10  -1   9        0.14      -21.74     21.74 o 
 -11   0   9        0.73       -1.04     13.04 o 
 -10   0   9       14.66       -8.57     11.95 o 
  -9   0   9        4.78        8.75      9.65 o 
  -8   0   9      715.53      684.44     20.38 o 
  -7   0   9        4.01        1.95     18.80 o 
  -6   0   9     1447.08     1427.16     31.97 o 
  -5   0   9       14.49       21.62     14.22 o 
  -4   0   9      467.71      519.54     26.74 o 
  -3   0   9      287.17      292.55     29.92 o 
  -2   0   9     3401.93     3378.22     88.55 o 
  -1   0   9      120.48      103.87     17.37 o 
   0   0   9     1464.71     1449.68     28.57 o 
   1   0   9      146.43      153.85     11.36 o 
   2   0   9       24.24       25.43     11.80 o 
   3   0   9      228.20      189.41     13.05 o 
   4   0   9     1030.80     1172.58     78.68 o 
   5   0   9       46.27       34.90     12.83 o 
   6   0   9      169.36      198.24     15.52 o 
   7   0   9        0.90      -11.00     15.70 o 
   8   0   9        0.22       -2.03     34.35 o 
   9   0   9       13.53       -0.32     15.01 o 
  10   0   9        0.02        7.86     32.52 o 
 -11   1   9        3.18        4.10     11.33 o 
 -10   1   9        1.30       12.54     12.94 o 
  -9   1   9        7.70       23.55     12.44 o 
  -8   1   9       30.67       34.91     16.03 o 
  -7   1   9        0.04        5.06     14.65 o 
  -6   1   9     1015.38      969.17     27.15 o 
  -5   1   9       18.51       19.76     14.24 o 
  -4   1   9     1372.32     1457.84     40.59 o 
  -3   1   9       60.95       54.36     14.38 o 
  -2   1   9     1201.64     1113.85     21.84 o 
  -1   1   9        6.51       12.19     12.05 o 
   0   1   9       60.21       57.29     12.68 o 
   1   1   9       53.65       58.52     12.30 o 
   2   1   9      446.70      434.07     30.03 o 
   3   1   9       95.59       87.11     13.74 o 
   4   1   9      139.57      159.19     13.00 o 
   5   1   9       21.89       24.55     11.10 o 
   6   1   9      209.06      171.41     15.45 o 
   7   1   9       37.68       37.33     12.88 o 
   8   1   9      109.97      132.48     27.09 o 
   9   1   9        0.79       -8.67     13.83 o 
 -10   2   9        8.04       -5.85     16.17 o 
  -9   2   9       47.76       49.65     16.06 o 
  -8   2   9        8.76       38.71     17.79 o 
  -7   2   9        0.03       -3.46     16.03 o 
  -6   2   9      636.58      616.24     22.63 o 
  -5   2   9        0.42       10.57     12.31 o 
  -4   2   9      888.97      889.50     17.08 o 
  -3   2   9        0.56       -8.91     11.40 o 
  -2   2   9      466.95      510.40     23.54 o 
  -1   2   9        7.11       13.46     10.84 o 
   0   2   9     1649.33     1732.86     28.27 o 
   1   2   9      161.51      135.37     13.30 o 
   2   2   9      229.82      235.19     12.91 o 
   3   2   9       22.23       20.64     12.46 o 
   4   2   9       43.61       49.78     19.59 o 
   5   2   9       74.42       65.97     12.65 o 
   6   2   9        2.26       -9.04     12.73 o 
   7   2   9        9.25        5.56     11.44 o 
   8   2   9        1.70      -12.08     12.08 o 
   9   2   9        0.84      -10.68     10.68 o 
 -10   3   9        0.48        5.76     15.46 o 
  -9   3   9       12.80       28.90     16.33 o 
  -8   3   9      100.47      154.32     17.42 o 
  -7   3   9        0.51       11.17     16.67 o 
  -6   3   9      222.45      244.67     15.40 o 
  -5   3   9        6.80       -1.40     12.57 o 
  -4   3   9       68.92       91.21     13.54 o 
  -3   3   9        4.31        2.64      9.80 o 
  -2   3   9     4571.74     4418.09    149.63 o 
  -1   3   9      131.24      137.30     10.85 o 
   0   3   9      840.63      773.41     49.37 o 
   1   3   9        0.01       21.55     21.53 o 
   2   3   9        0.51       -3.44     13.88 o 
   3   3   9        4.90       -7.90     11.80 o 
   4   3   9      423.32      450.87     34.18 o 
   5   3   9        3.59        5.43     12.67 o 
   6   3   9      118.90      102.89     14.04 o 
   7   3   9        4.37        5.95     17.84 o 
   8   3   9       37.62       56.46     18.64 o 
  -9   4   9        0.02       12.47     21.99 o 
  -8   4   9      118.74      113.78     17.76 o 
  -7   4   9        0.04       17.30     14.37 o 
  -6   4   9        5.66        4.02     13.01 o 
  -5   4   9        7.01        4.94     36.56 o 
  -4   4   9      864.22      912.10     24.91 o 
  -3   4   9       10.47       12.56     11.09 o 
  -2   4   9      180.83      192.82     36.76 o 
  -1   4   9        0.04      -10.02     14.27 o 
   0   4   9      155.63      177.16     24.43 o 
   1   4   9       33.01       22.87     13.39 o 
   2   4   9      269.60      292.46     14.38 o 
   3   4   9       10.75        1.58     17.60 o 
   4   4   9      312.66      315.83     17.10 o 
   5   4   9        9.95       -2.02     14.83 o 
   6   4   9        5.25      -11.86     11.86 o 
   7   4   9        2.59       14.59     19.74 o 
   8   4   9        3.27       -0.49     12.57 o 
  -9   5   9        0.24      -16.13     17.71 o 
  -8   5   9        5.68      -17.19     22.06 o 
  -7   5   9        0.97       -3.09     12.67 o 
  -6   5   9      265.03      213.76     39.46 o 
  -5   5   9        3.16       20.75     11.45 o 
  -4   5   9      476.18      471.74     24.07 o 
  -3   5   9        0.15       16.35     15.91 o 
  -2   5   9       80.11       92.29     25.41 o 
  -1   5   9        3.63       -6.18     12.23 o 
   0   5   9     1005.46     1114.77     69.19 o 
   1   5   9       11.98       28.32     15.60 o 
   2   5   9      263.89      268.01     13.02 o 
   3   5   9        6.44        6.49     13.31 o 
   4   5   9       11.36       25.11     13.67 o 
   5   5   9        6.01       10.87     12.47 o 
   6   5   9       22.38       -3.50     14.74 o 
   7   5   9        0.64       -0.30     12.38 o 
  -8   6   9      187.42      197.08     19.10 o 
  -7   6   9        5.07        3.31     13.12 o 
  -6   6   9       85.18       93.20     24.89 o 
  -5   6   9        0.17        2.07     12.18 o 
  -4   6   9        0.61       -5.77     13.91 o 
  -3   6   9        2.85        4.01     12.30 o 
  -2   6   9      613.12      558.41     81.84 o 
  -1   6   9        0.00        7.36     11.90 o 
   0   6   9      468.44      508.33     17.63 o 
   1   6   9        2.38        9.81     25.22 o 
   2   6   9        3.24      -12.40     12.40 o 
   3   6   9        3.40       -2.85     13.33 o 
   4   6   9      152.85      175.31     16.30 o 
   5   6   9        5.94       -1.68     12.88 o 
   6   6   9       48.53       24.73     14.20 o 
  -7   7   9        0.08      -16.38     16.38 o 
  -6   7   9       31.17       52.09     15.87 o 
  -5   7   9        4.77      -11.95     11.95 o 
  -4   7   9      149.73      110.32     13.78 o 
  -3   7   9        3.10        6.53     12.75 o 
  -2   7   9      279.30      259.83     18.64 o 
  -1   7   9        0.01      -14.69     14.69 o 
   0   7   9       83.36       86.21     15.41 o 
   1   7   9        0.23        9.33     15.13 o 
   2   7   9      202.39      200.35     13.74 o 
   3   7   9        2.85        3.02     15.20 o 
   4   7   9       41.67       33.16     33.10 o 
   5   7   9        0.37        3.65     15.77 o 
  -5   8   9        4.54       16.29     12.37 o 
  -4   8   9       56.43       42.95     12.00 o 
  -3   8   9        0.09       -9.12     12.75 o 
  -2   8   9        4.90       21.93     12.82 o 
  -1   8   9        3.74       -6.15     15.58 o 
   0   8   9      167.42      184.64     17.33 o 
   1   8   9        0.20        2.37     16.72 o 
   2   8   9       30.23       65.56     21.28 o 
   3   8   9        0.54      -14.83     14.83 o 
  -2   9   9       94.79       96.51     12.31 o 
  -1   9   9        1.71       26.34     20.31 o 
   0   9   9       23.62       10.37     15.12 o 
  -3 -14  10        1.40        7.75     14.42 o 
  -2 -14  10        0.79       -8.49     12.39 o 
  -1 -14  10        0.19       -9.39     13.92 o 
   0 -14  10       12.38        3.62     13.78 o 
   1 -14  10        2.58       -6.84     13.70 o 
   2 -14  10        6.36        5.43     28.58 o 
   3 -14  10        0.60        0.46     16.28 o 
   4 -14  10        6.23       -6.32     17.33 o 
  -5 -13  10        0.76        1.31     22.50 o 
  -4 -13  10        3.39        2.79     13.32 o 
  -3 -13  10        0.68      -13.19     13.19 o 
  -2 -13  10        8.36        2.36     12.40 o 
  -1 -13  10        0.69        5.76     10.42 o 
   0 -13  10       45.06       31.72     11.60 o 
   1 -13  10        1.13        6.32     14.00 o 
   2 -13  10        1.82      -11.19     11.19 o 
   3 -13  10        0.12        3.80     12.25 o 
   4 -13  10        8.41       11.97     11.79 o 
   5 -13  10        1.12      -12.65     16.87 o 
   6 -13  10        0.53        0.39     14.92 o 
  -6 -12  10        4.59       11.78     23.69 o 
  -5 -12  10        2.03      -15.29     23.54 o 
  -4 -12  10       35.63       28.78     13.12 o 
  -3 -12  10        1.62        1.46     12.97 o 
  -2 -12  10        2.04      -12.98     12.98 o 
  -1 -12  10        4.64       -2.47     19.79 o 
   0 -12  10        2.23       10.82     14.40 o 
   1 -12  10        3.16        0.72     12.11 o 
   2 -12  10       18.03       37.89     14.60 o 
   3 -12  10        1.11       -4.98     14.22 o 
   4 -12  10        7.34       -7.72     12.44 o 
   5 -12  10        2.70       -5.82     12.76 o 
   6 -12  10        0.22        4.61     11.78 o 
   7 -12  10        1.39       -8.73     13.94 o 
  -7 -11  10        0.80        1.31     20.33 o 
  -6 -11  10        0.08       12.43     22.33 o 
  -5 -11  10       10.80        8.65     14.73 o 
  -4 -11  10        0.92       -7.08     16.50 o 
  -3 -11  10       20.97       12.05     13.85 o 
  -2 -11  10       13.06       -9.96     19.27 o 
  -1 -11  10       19.91        9.96     14.53 o 
   0 -11  10       48.99       13.14     14.97 o 
   1 -11  10        1.41        4.35     15.29 o 
   2 -11  10        1.53       -2.67     13.06 o 
   3 -11  10        2.92       11.55     12.71 o 
   4 -11  10        5.31       12.58     11.05 o 
   5 -11  10        2.40        7.76     11.73 o 
   6 -11  10        2.93        4.34     13.59 o 
   7 -11  10        2.30       -1.64     10.92 o 
   8 -11  10        2.81        7.13     12.66 o 
  -8 -10  10        7.89       11.88     24.09 o 
  -7 -10  10        0.30       -6.67     21.00 o 
  -6 -10  10        0.17       -3.04     12.19 o 
  -5 -10  10        1.27       -7.01     15.22 o 
  -4 -10  10        0.64       -2.69     15.56 o 
  -3 -10  10       34.69       62.86     13.18 o 
  -2 -10  10       25.01       48.66     15.49 o 
  -1 -10  10       14.60       -4.69     19.61 o 
   0 -10  10       15.86       41.75     18.23 o 
   1 -10  10       51.12        7.98     19.24 o 
   2 -10  10       47.29       44.96     20.92 o 
   3 -10  10       13.23        8.19     13.12 o 
   4 -10  10       31.94       30.34     12.34 o 
   5 -10  10        4.07        5.15     10.29 o 
   6 -10  10       10.24       10.34     13.33 o 
   7 -10  10        0.03       -0.82     12.21 o 
   8 -10  10       19.86       26.07     12.63 o 
  -9  -9  10        8.77       -5.56     16.00 o 
  -8  -9  10       60.97       74.23     16.20 o 
  -7  -9  10       38.38       32.77     12.22 o 
  -6  -9  10       83.98       99.40     12.63 o 
  -5  -9  10       30.16       56.58     11.97 o 
  -4  -9  10       87.76       93.11     13.65 o 
  -3  -9  10      142.67      123.05     14.94 o 
  -2  -9  10       14.99       13.44     20.80 o 
  -1  -9  10      125.02      138.90     15.79 o 
   0  -9  10       95.57       70.01     20.55 o 
   1  -9  10       39.67       23.94     15.44 o 
   2  -9  10      176.40      180.75     21.69 o 
   3  -9  10       15.56        3.41     12.68 o 
   4  -9  10       30.96       25.14     12.15 o 
   5  -9  10       29.34       16.46     10.17 o 
   6  -9  10       60.06       41.23     12.36 o 
   7  -9  10       24.77        6.12     10.88 o 
   8  -9  10      105.88       69.49     16.55 o 
   9  -9  10        0.53        8.79     11.44 o 
  -9  -8  10        3.40      -15.47     15.47 o 
  -8  -8  10       26.11       57.59     10.74 o 
  -7  -8  10        6.00       -8.73     11.15 o 
  -6  -8  10       63.41       31.86     12.23 o 
  -5  -8  10       38.56       26.40     12.03 o 
  -4  -8  10      101.02       88.56     11.70 o 
  -3  -8  10        1.41       23.64     15.32 o 
  -2  -8  10       59.84       82.88     22.28 o 
  -1  -8  10       34.13        7.09     19.59 o 
   0  -8  10       47.52       39.08     14.95 o 
   1  -8  10      112.42       91.08     19.12 o 
   2  -8  10      257.71      251.33     17.54 o 
   3  -8  10       39.71       44.24     11.54 o 
   4  -8  10       18.16       23.29     10.69 o 
   5  -8  10        1.29        0.03     11.77 o 
   6  -8  10        8.74        0.17     11.55 o 
   7  -8  10       18.10       19.08     11.39 o 
   8  -8  10        5.66        4.78     11.80 o 
   9  -8  10        1.16        6.46     11.55 o 
 -10  -7  10       98.33      143.37     14.91 o 
  -9  -7  10        8.71       11.12     12.83 o 
  -8  -7  10        0.26       10.57     11.19 o 
  -7  -7  10        4.88        2.35     11.92 o 
  -6  -7  10        4.66       18.32     11.57 o 
  -5  -7  10       65.89       84.31     16.13 o 
  -4  -7  10      804.83      876.67     16.18 o 
  -3  -7  10       53.75       59.93     15.58 o 
  -2  -7  10      143.87      182.16     16.90 o 
  -1  -7  10       78.01      107.19     15.14 o 
   0  -7  10       99.92      103.51     22.21 o 
   1  -7  10       34.33       48.07     19.81 o 
   2  -7  10       12.10       12.97     13.61 o 
   3  -7  10        0.31        5.02     11.03 o 
   4  -7  10        2.41       -2.84     10.14 o 
   5  -7  10        1.43       -1.47     14.63 o 
   6  -7  10       23.45       34.09     12.28 o 
   7  -7  10        4.68        3.45     12.75 o 
   8  -7  10       45.59       31.78     12.48 o 
   9  -7  10        0.29       -4.30     11.34 o 
  10  -7  10        1.01       -2.49     11.30 o 
 -10  -6  10        2.88        6.46     15.57 o 
  -9  -6  10       16.37       -0.44     10.01 o 
  -8  -6  10       29.04       21.88      9.84 o 
  -7  -6  10       27.63       28.71     10.71 o 
  -6  -6  10      124.10      142.74     32.22 o 
  -5  -6  10       10.34       32.57     10.53 o 
  -4  -6  10      595.15      701.89     15.17 o 
  -3  -6  10       56.93       41.97     11.29 o 
  -2  -6  10      293.42      301.94     16.60 o 
  -1  -6  10      386.64      355.52     17.19 o 
   0  -6  10      156.83      195.89     20.06 o 
   1  -6  10       69.80       87.89     19.07 o 
   2  -6  10      264.97      273.98     13.23 o 
   3  -6  10        1.70        1.56     11.20 o 
   4  -6  10       12.47       10.92     11.98 o 
   5  -6  10       63.79       81.10     21.21 o 
   6  -6  10        0.38        0.79     16.28 o 
   7  -6  10        0.84        0.50     12.08 o 
   8  -6  10        0.87        0.53     13.80 o 
   9  -6  10        0.71      -13.36     19.24 o 
  10  -6  10        1.86        2.44     12.64 o 
 -10  -5  10        2.37       -4.30     11.77 o 
  -9  -5  10        5.74       21.43     10.55 o 
  -8  -5  10       15.23       25.10     11.89 o 
  -7  -5  10        3.31        7.78     10.00 o 
  -6  -5  10        0.16       -4.68     10.41 o 
  -5  -5  10       50.98       25.58     11.81 o 
  -4  -5  10      858.17      848.64     15.96 o 
  -3  -5  10       98.70      108.48     11.99 o 
  -2  -5  10      186.05      193.65     13.82 o 
  -1  -5  10      127.11      152.76     21.37 o 
   0  -5  10      505.06      576.07     20.26 o 
   1  -5  10       36.48       17.84     12.81 o 
   2  -5  10        4.56        5.24     18.23 o 
   3  -5  10       33.59       43.11     18.30 o 
   4  -5  10       42.65       48.46     14.32 o 
   5  -5  10        1.06       -0.40     12.35 o 
   6  -5  10        0.10       -1.49     10.52 o 
   7  -5  10        0.12        2.25     14.34 o 
   8  -5  10        5.12       -7.98     14.90 o 
   9  -5  10        1.34      -19.47     19.47 o 
  10  -5  10        0.02        2.84     15.47 o 
 -10  -4  10      130.44      162.92     24.85 o 
  -9  -4  10        3.12        4.16     10.43 o 
  -8  -4  10      130.73      175.61     11.30 o 
  -7  -4  10       17.30        9.99      9.53 o 
  -6  -4  10       40.79       31.84     11.51 o 
  -5  -4  10      142.60      126.19     11.25 o 
  -4  -4  10     1247.08     1203.80     46.86 o 
  -3  -4  10      111.85      127.01     12.37 o 
  -2  -4  10        1.21        1.33     18.82 o 
  -1  -4  10      110.03       96.44     16.72 o 
   0  -4  10       54.48       47.68     17.58 o 
   1  -4  10      154.24      134.38     20.60 o 
   2  -4  10      802.95      787.20     83.97 o 
   3  -4  10       63.28       84.89     13.85 o 
   4  -4  10        5.02        7.15     15.12 o 
   5  -4  10        0.39      -10.59     10.59 o 
   6  -4  10        0.50      -10.03     22.26 o 
   7  -4  10        0.46        1.46     21.76 o 
   8  -4  10       25.06       20.87     12.72 o 
   9  -4  10        9.14        2.09     12.25 o 
  10  -4  10        0.54        6.63     13.29 o 
 -10  -3  10        1.64       19.25     15.12 o 
  -9  -3  10       12.42        0.21     11.84 o 
  -8  -3  10      172.04      159.55     15.45 o 
  -7  -3  10       83.79       81.19     10.76 o 
  -6  -3  10      299.40      354.10     18.70 o 
  -5  -3  10       29.96       53.58     14.29 o 
  -4  -3  10       67.76       70.95     21.20 o 
  -3  -3  10       91.38       78.18     19.27 o 
  -2  -3  10       36.57       35.89     13.58 o 
  -1  -3  10      341.59      336.41     17.09 o 
   0  -3  10     1415.95     1533.68     43.01 o 
   1  -3  10      169.62      197.14     16.00 o 
   2  -3  10      510.62      553.88     65.06 o 
   3  -3  10        2.85       11.50     14.76 o 
   4  -3  10       69.15       70.94     15.97 o 
   5  -3  10       25.78       15.99     13.95 o 
   6  -3  10        8.16       14.64     11.10 o 
   7  -3  10       17.30       10.73     13.08 o 
   8  -3  10        0.42       -4.69     20.38 o 
   9  -3  10        0.08        6.52     15.21 o 
  10  -3  10        0.52        3.96     15.86 o 
 -11  -2  10        0.02      -13.62     13.62 o 
 -10  -2  10       78.46       65.07     11.24 o 
  -9  -2  10       34.28       18.22     10.74 o 
  -8  -2  10       68.88       91.95     11.31 o 
  -7  -2  10        9.93       33.64     15.26 o 
  -6  -2  10        1.54       -5.24     20.31 o 
  -5  -2  10       65.41       47.70     14.80 o 
  -4  -2  10      769.52      736.52     28.04 o 
  -3  -2  10      252.25      245.25     13.65 o 
  -2  -2  10      548.12      453.15     77.09 o 
  -1  -2  10      156.21      157.03     14.51 o 
   0  -2  10       19.41       17.37     14.13 o 
   1  -2  10        3.91        5.15     14.70 o 
   2  -2  10      141.41      146.91     33.98 o 
   3  -2  10      126.34      123.67     14.28 o 
   4  -2  10        2.96        9.29     14.69 o 
   5  -2  10       58.04       64.97     12.73 o 
   6  -2  10        0.14       20.35     10.90 o 
   7  -2  10        0.55        5.62     15.31 o 
   8  -2  10       27.79        7.10     15.28 o 
   9  -2  10        3.87        4.87     22.63 o 
  10  -2  10        0.68       16.11     17.00 o 
 -10  -1  10       79.67       85.52     13.15 o 
  -9  -1  10        9.30        4.35     10.88 o 
  -8  -1  10        1.23       19.63     12.65 o 
  -7  -1  10      137.28      117.68     16.30 o 
  -6  -1  10       93.63      112.89     20.40 o 
  -5  -1  10      188.62      174.60     16.92 o 
  -4  -1  10     2993.42     2666.02    168.29 o 
  -3  -1  10       59.49       67.40     13.86 o 
  -2  -1  10      291.83      307.25     16.80 o 
  -1  -1  10      237.84      255.98     21.24 o 
   0  -1  10      305.71      291.71     16.06 o 
   1  -1  10      744.00      743.63     18.74 o 
   2  -1  10     1438.39     1476.53     86.56 o 
   3  -1  10      104.88      129.25     28.52 o 
   4  -1  10      268.64      316.67     31.25 o 
   5  -1  10        1.51      -13.12     14.45 o 
   6  -1  10       65.76       76.41     10.93 o 
   7  -1  10       22.76       10.54     14.77 o 
   8  -1  10       13.24        3.41     15.07 o 
   9  -1  10        0.08       -4.44     15.65 o 
 -10   0  10       48.15       29.48     13.06 o 
  -9   0  10        5.00       11.11     15.20 o 
  -8   0  10      101.47      101.33     16.33 o 
  -7   0  10       19.42       19.02     14.90 o 
  -6   0  10       39.19       48.76     21.12 o 
  -5   0  10        1.61       -6.37     11.00 o 
  -4   0  10      681.63      724.75     58.36 o 
  -3   0  10      100.91       97.76     13.77 o 
  -2   0  10     1846.67     1950.90     25.19 o 
  -1   0  10       45.87       35.33     11.88 o 
   0   0  10      441.41      437.99     16.72 o 
   1   0  10       21.52       20.14     10.05 o 
   2   0  10       30.37       36.95     13.04 o 
   3   0  10       34.45       37.32     13.33 o 
   4   0  10      203.79      200.20     15.38 o 
   5   0  10      115.72      110.52     19.07 o 
   6   0  10      191.74      177.66     13.17 o 
   7   0  10        0.54        7.06     19.73 o 
   8   0  10       12.78      -10.50     16.31 o 
   9   0  10        0.01      -22.36     22.36 o 
 -10   1  10        5.08       -5.84     18.26 o 
  -9   1  10       11.19        3.06     24.09 o 
  -8   1  10       50.08       80.06     19.24 o 
  -7   1  10       56.99       44.66     20.21 o 
  -6   1  10      306.43      335.81     22.83 o 
  -5   1  10        4.52       28.78     12.36 o 
  -4   1  10      118.38      133.83     16.17 o 
  -3   1  10       40.61       57.21     11.53 o 
  -2   1  10       38.82       31.40     13.23 o 
  -1   1  10      135.74      128.44     11.10 o 
   0   1  10        4.19        1.96     13.25 o 
   1   1  10        0.40       11.45     24.33 o 
   2   1  10      278.27      274.16     46.12 o 
   3   1  10       33.32       33.98     14.71 o 
   4   1  10       20.52       27.34     16.98 o 
   5   1  10        4.23      -12.35     12.35 o 
   6   1  10        2.91       -2.09     14.42 o 
   7   1  10        1.09       13.31     30.89 o 
   8   1  10        5.32       -0.81     14.43 o 
   9   1  10        3.04        6.23     11.07 o 
 -10   2  10       52.24       58.33     36.13 o 
  -9   2  10        7.61       27.12     17.66 o 
  -8   2  10        0.13       25.30     21.76 o 
  -7   2  10        7.04        6.27     23.57 o 
  -6   2  10       85.36       81.88     11.53 o 
  -5   2  10       16.70       31.35     14.90 o 
  -4   2  10      828.66      851.01     17.20 o 
  -3   2  10       20.23       15.03     11.96 o 
  -2   2  10      200.20      155.74     16.39 o 
  -1   2  10       38.33       42.52     14.49 o 
   0   2  10        8.33       -3.66     23.97 o 
   1   2  10      103.51      106.64     22.20 o 
   2   2  10      514.79      524.32     39.15 o 
   3   2  10        3.86        0.45     13.43 o 
   4   2  10      124.08      137.50     12.88 o 
   5   2  10       11.32       30.58     12.95 o 
   6   2  10       22.99       11.75     13.00 o 
   7   2  10        6.11       -9.54     12.60 o 
   8   2  10       43.54       41.95     12.34 o 
  -9   3  10        8.76       13.19     20.53 o 
  -8   3  10       23.59       15.56     17.02 o 
  -7   3  10        1.28       30.93     16.90 o 
  -6   3  10      606.19      613.34     18.53 o 
  -5   3  10       12.62        5.63     10.94 o 
  -4   3  10       26.75       50.57     21.43 o 
  -3   3  10        2.28        3.74     18.63 o 
  -2   3  10        6.80       -1.26     17.30 o 
  -1   3  10       58.41       70.40     27.74 o 
   0   3  10      211.07      221.80     15.54 o 
   1   3  10        1.28       12.76     12.33 o 
   2   3  10        2.20       -2.26     12.38 o 
   3   3  10       12.67        9.07     10.83 o 
   4   3  10        7.47        6.22     12.74 o 
   5   3  10        0.34      -13.34     13.34 o 
   6   3  10        2.58       30.73     14.75 o 
   7   3  10        0.51       -0.54     12.30 o 
   8   3  10        0.78       19.90     13.66 o 
  -9   4  10        3.53      -21.37     21.37 o 
  -8   4  10       27.19       41.48     22.01 o 
  -7   4  10        0.15       -4.32     15.40 o 
  -6   4  10       19.34       20.58     13.89 o 
  -5   4  10        0.37       14.85     13.26 o 
  -4   4  10      404.70      384.96     13.44 o 
  -3   4  10       15.30       22.34     30.59 o 
  -2   4  10     1066.52      991.45     33.76 o 
  -1   4  10        0.23       -8.24     13.25 o 
   0   4  10      485.75      405.74     21.60 o 
   1   4  10        0.24       15.93     15.01 o 
   2   4  10       99.96      115.53     13.50 o 
   3   4  10       34.38       31.28     12.90 o 
   4   4  10       54.52       70.00     16.24 o 
   5   4  10       11.77        8.52     23.54 o 
   6   4  10       19.62       32.23     11.27 o 
   7   4  10        0.00        8.58     12.85 o 
  -8   5  10       12.40        5.88     17.32 o 
  -7   5  10        3.94      -12.48     12.48 o 
  -6   5  10      120.09      130.94     12.33 o 
  -5   5  10        0.09      -12.78     12.78 o 
  -4   5  10      453.32      486.44     17.37 o 
  -3   5  10        0.11        7.68     31.22 o 
  -2   5  10      143.90      106.16     14.01 o 
  -1   5  10        1.17        2.27     15.75 o 
   0   5  10      201.24      245.59     70.27 o 
   1   5  10       11.75       -4.14     13.60 o 
   2   5  10      181.86      222.89     14.40 o 
   3   5  10        4.29       12.29     10.91 o 
   4   5  10      113.00      119.64     16.39 o 
   5   5  10        1.64        3.79     11.01 o 
   6   5  10        0.83       22.34     12.51 o 
  -7   6  10        1.74       11.12     19.07 o 
  -6   6  10      140.31      137.29     13.54 o 
  -5   6  10        2.86        0.73     12.61 o 
  -4   6  10        6.44        7.14     11.19 o 
  -3   6  10        0.00      -12.63     12.63 o 
  -2   6  10      256.19      258.62     17.76 o 
  -1   6  10        0.20       -6.07     12.73 o 
   0   6  10      362.17      337.37     14.61 o 
   1   6  10        0.97      -12.28     12.28 o 
   2   6  10        3.72      -13.00     13.00 o 
   3   6  10        1.58       -0.21     14.23 o 
   4   6  10       11.01       33.25     20.49 o 
   5   6  10        1.14        9.15     13.46 o 
  -6   7  10        4.00        0.35     16.10 o 
  -5   7  10        0.04       -9.23     12.71 o 
  -4   7  10      122.17       90.78     27.79 o 
  -3   7  10        0.16        5.32     17.51 o 
  -2   7  10      242.96      226.00     14.12 o 
  -1   7  10        0.12        2.84     14.64 o 
   0   7  10       51.67       47.23     25.20 o 
   1   7  10        5.14      -14.23     14.23 o 
   2   7  10       23.31       31.34     12.03 o 
   3   7  10        3.75        6.83     17.00 o 
  -3   8  10        2.69       29.14     15.65 o 
  -2   8  10       20.29       -0.02     13.38 o 
  -1   8  10        0.00        0.45     14.13 o 
   0   8  10       92.65      138.80     14.76 o 
   1   8  10        0.90      -13.39     13.39 o 
   0 -14  11       18.96        3.04     15.64 o 
   1 -14  11        1.04      -17.29     19.98 o 
   2 -14  11        3.11       -2.42     18.50 o 
   3 -14  11        0.02        7.23     13.77 o 
   4 -14  11        2.88        6.44     19.29 o 
  -5 -13  11        0.30       -3.61     26.65 o 
  -4 -13  11        5.69       -6.08     32.48 o 
  -3 -13  11        8.47      -15.17     15.17 o 
  -2 -13  11       14.76      -15.59     21.89 o 
  -1 -13  11        2.12       11.68     15.69 o 
   0 -13  11       47.99       43.60     20.28 o 
   1 -13  11        2.06       -8.55     15.46 o 
   2 -13  11        5.38      -17.51     17.64 o 
   3 -13  11        0.02       -7.72     12.70 o 
   4 -13  11        2.82        4.32     12.01 o 
   5 -13  11        1.47      -11.88     11.88 o 
  -6 -12  11       13.99        1.36     22.73 o 
  -5 -12  11        0.78        1.24     16.95 o 
  -4 -12  11        5.16       -0.29     14.86 o 
  -3 -12  11        1.79      -10.15     18.45 o 
  -2 -12  11       12.87        6.32     14.90 o 
  -1 -12  11       11.76        1.75     21.00 o 
   0 -12  11       55.63       45.40     21.17 o 
   1 -12  11        0.18        7.48     14.33 o 
   2 -12  11        0.29       10.20     14.40 o 
   3 -12  11        1.27       16.30     14.97 o 
   4 -12  11       13.41       13.27     12.17 o 
   5 -12  11        0.08        5.87     11.53 o 
   6 -12  11        5.78        2.57     10.63 o 
  -7 -11  11        0.27        6.09     16.60 o 
  -6 -11  11        0.05       -8.08     11.73 o 
  -5 -11  11        0.45       -7.65     11.67 o 
  -4 -11  11       11.89        8.77     12.84 o 
  -3 -11  11        2.16        0.27     14.85 o 
  -2 -11  11       20.65        7.63     14.13 o 
  -1 -11  11        3.59       39.25     20.45 o 
   0 -11  11       15.11       17.00     20.63 o 
   1 -11  11        1.03       10.38     15.29 o 
   2 -11  11        6.64      -16.40     20.01 o 
   3 -11  11       17.60       -4.40     15.66 o 
   4 -11  11        2.58       20.54     13.84 o 
   5 -11  11        2.19        5.45     11.61 o 
   6 -11  11        7.54        7.46     11.71 o 
   7 -11  11        0.08       -5.04     14.23 o 
  -8 -10  11        0.88       -2.36     17.10 o 
  -7 -10  11        1.30        0.10     11.23 o 
  -6 -10  11       56.23       40.79     13.37 o 
  -5 -10  11       37.99       17.98     11.69 o 
  -4 -10  11       82.17       89.80     15.59 o 
  -3 -10  11       20.59       11.59     16.80 o 
  -2 -10  11      128.76      125.79     16.80 o 
  -1 -10  11        0.05       15.79     14.60 o 
   0 -10  11       28.32        8.74     14.77 o 
   1 -10  11       16.93        6.42     19.74 o 
   2 -10  11        1.82        5.81     15.59 o 
   3 -10  11       29.76       19.98     19.98 o 
   4 -10  11       16.72        8.48     11.46 o 
   5 -10  11        5.17        8.02     14.41 o 
   6 -10  11        7.19        3.48     11.88 o 
   7 -10  11        3.26        4.99     14.66 o 
   8 -10  11        4.66       -1.46     11.79 o 
  -8  -9  11       22.37        6.20     12.13 o 
  -7  -9  11       28.44       28.30     10.87 o 
  -6  -9  11        0.43      -14.14     16.89 o 
  -5  -9  11        1.37        8.67     11.00 o 
  -4  -9  11      136.15      101.27     13.64 o 
  -3  -9  11        4.38        7.63     21.47 o 
  -2  -9  11      129.66      139.92     16.35 o 
  -1  -9  11       28.63       40.74     21.47 o 
   0  -9  11       50.95       12.82     18.90 o 
   1  -9  11        0.35      -19.94     21.76 o 
   2  -9  11        1.68       14.28     15.71 o 
   3  -9  11        0.17        5.25     16.65 o 
   4  -9  11       27.35       14.01     10.57 o 
   5  -9  11       35.41       23.46     13.58 o 
   6  -9  11        5.93       10.64     14.32 o 
   7  -9  11       21.41       17.21     11.25 o 
   8  -9  11       39.53       12.59     13.97 o 
  -9  -8  11        4.60       -2.91     12.29 o 
  -8  -8  11        2.01        1.48     10.05 o 
  -7  -8  11        2.02        1.27     10.18 o 
  -6  -8  11       29.67       38.15     13.04 o 
  -5  -8  11       10.47       -1.73     11.30 o 
  -4  -8  11      254.94      218.21     16.23 o 
  -3  -8  11        4.30       30.29     21.59 o 
  -2  -8  11       23.17       87.42     19.89 o 
  -1  -8  11      104.10      162.30     21.34 o 
   0  -8  11        2.99        7.02     15.71 o 
   1  -8  11        3.58        7.04     19.47 o 
   2  -8  11       39.11       37.05     16.08 o 
   3  -8  11        0.19      -11.81     11.81 o 
   4  -8  11        1.52        3.51     10.70 o 
   5  -8  11        0.06        7.65     10.30 o 
   6  -8  11        0.27        1.75     12.15 o 
   7  -8  11        2.16        7.07     12.11 o 
   8  -8  11        2.27       15.15     11.13 o 
   9  -8  11        2.28       -1.23     12.97 o 
  -9  -7  11        8.77        5.78     11.25 o 
  -8  -7  11        3.69       14.30     12.05 o 
  -7  -7  11        0.19        9.85     11.41 o 
  -6  -7  11       13.19       14.46     12.52 o 
  -5  -7  11        9.68        6.76     10.96 o 
  -4  -7  11       49.10       43.41     13.27 o 
  -3  -7  11      229.17      263.83     21.89 o 
  -2  -7  11      355.35      297.97     18.90 o 
  -1  -7  11       15.00       15.24     15.83 o 
   0  -7  11       21.43       42.93     20.63 o 
   1  -7  11       15.20       14.33     15.49 o 
   2  -7  11        0.32       20.31     20.36 o 
   3  -7  11       47.44       43.62     13.21 o 
   4  -7  11       28.26       29.18     12.58 o 
   5  -7  11        0.95       -6.78     13.60 o 
   6  -7  11       17.49       16.65     12.27 o 
   7  -7  11        3.83       -0.54     11.95 o 
   8  -7  11       17.24        7.44     10.41 o 
   9  -7  11        2.84       -0.06     13.65 o 
 -10  -6  11        3.03        7.20     10.55 o 
  -9  -6  11        5.15        1.65     11.66 o 
  -8  -6  11        0.99       14.99     12.71 o 
  -7  -6  11       31.10       16.97     10.34 o 
  -6  -6  11      296.98      309.56     12.43 o 
  -5  -6  11       34.34       48.65     11.30 o 
  -4  -6  11       25.77       11.52     10.36 o 
  -3  -6  11       10.26        2.66     12.30 o 
  -2  -6  11        1.38        9.78     19.98 o 
  -1  -6  11      200.71      208.54     20.58 o 
   0  -6  11       62.03       72.92     17.49 o 
   1  -6  11        4.25        7.83     15.04 o 
   2  -6  11       13.37       -3.44     14.23 o 
   3  -6  11        7.75       27.72     23.28 o 
   4  -6  11        4.31       -4.43     15.94 o 
   5  -6  11       15.99       19.63     12.53 o 
   6  -6  11        0.07       -0.88     12.91 o 
   7  -6  11        0.85        5.12     16.01 o 
   8  -6  11        6.43        5.76     14.79 o 
   9  -6  11        0.00       -5.98     14.25 o 
 -10  -5  11        0.54       -6.22     12.03 o 
  -9  -5  11        8.69       11.35     11.73 o 
  -8  -5  11       11.05       -2.47      9.65 o 
  -7  -5  11       35.20       36.83     11.26 o 
  -6  -5  11      274.15      317.79     22.31 o 
  -5  -5  11        5.28        6.12     16.24 o 
  -4  -5  11      127.20      144.90     15.16 o 
  -3  -5  11      152.10      120.52     10.97 o 
  -2  -5  11      157.58      176.66     15.24 o 
  -1  -5  11       42.70       30.61     21.44 o 
   0  -5  11        2.66       10.41     25.06 o 
   1  -5  11       25.46       29.13     17.38 o 
   2  -5  11       13.56       18.05     14.34 o 
   3  -5  11       39.18       12.33     19.02 o 
   4  -5  11        0.52        0.10     16.08 o 
   5  -5  11        2.97      -11.91     15.95 o 
   6  -5  11        0.41       16.47     11.52 o 
   7  -5  11        0.93        3.87     20.45 o 
   8  -5  11        5.58       10.86     12.62 o 
   9  -5  11        2.47       13.35     16.37 o 
 -10  -4  11       15.21       -3.94     12.20 o 
  -9  -4  11        7.92        2.72     11.71 o 
  -8  -4  11       10.74       20.98      9.89 o 
  -7  -4  11        0.44        0.83     12.92 o 
  -6  -4  11       11.66        6.65      9.72 o 
  -5  -4  11      145.77      121.62     12.73 o 
  -4  -4  11      264.93      282.76     16.77 o 
  -3  -4  11      170.07      177.81     20.48 o 
  -2  -4  11      425.99      463.16     26.51 o 
  -1  -4  11        2.69       13.02     15.11 o 
   0  -4  11        0.97        4.48     13.71 o 
   1  -4  11       22.51       14.68     13.20 o 
   2  -4  11       16.54       12.97     12.10 o 
   3  -4  11      136.19      140.09     23.73 o 
   4  -4  11      148.99      174.54     15.72 o 
   5  -4  11        0.06        4.12     12.54 o 
   6  -4  11       24.76       32.83     12.74 o 
   7  -4  11        0.53      -10.89     19.86 o 
   8  -4  11        3.46       -3.25     14.28 o 
   9  -4  11        0.25       -7.90     12.61 o 
 -10  -3  11        0.65       -5.01     11.59 o 
  -9  -3  11        0.67        3.58     10.64 o 
  -8  -3  11       23.43       18.56     10.38 o 
  -7  -3  11       68.26       57.96     10.95 o 
  -6  -3  11      258.83      267.07     16.87 o 
  -5  -3  11       65.87       65.73     16.01 o 
  -4  -3  11      742.24      764.73     28.51 o 
  -3  -3  11        3.26        5.53     18.03 o 
  -2  -3  11      435.91      389.06     45.50 o 
  -1  -3  11      173.51      159.08     14.01 o 
   0  -3  11      224.74      214.33     14.56 o 
   1  -3  11      391.50      427.99     29.69 o 
   2  -3  11       30.18       21.07     13.27 o 
   3  -3  11        5.02       17.05     12.00 o 
   4  -3  11        0.38       -6.50     11.25 o 
   5  -3  11       23.48       28.20     15.47 o 
   6  -3  11       15.17       21.94     15.04 o 
   7  -3  11        1.68        2.49     16.34 o 
   8  -3  11       15.40        7.14     20.90 o 
   9  -3  11        4.54       -2.72     20.08 o 
 -10  -2  11        3.92       13.79     16.65 o 
  -9  -2  11       11.33       23.54     12.35 o 
  -8  -2  11       25.39       19.59     11.99 o 
  -7  -2  11       22.25        6.58     15.09 o 
  -6  -2  11      604.03      609.32     26.53 o 
  -5  -2  11        0.04       -2.32     21.74 o 
  -4  -2  11      133.04      140.76     16.30 o 
  -3  -2  11      143.14      124.39     13.04 o 
  -2  -2  11      930.49      907.99     28.75 o 
  -1  -2  11      368.99      377.64     16.87 o 
   0  -2  11      469.32      465.85     33.66 o 
   1  -2  11       28.80       23.39     13.14 o 
   2  -2  11      110.74      136.77     14.86 o 
   3  -2  11      195.01      167.90     39.50 o 
   4  -2  11       71.75       85.95     15.77 o 
   5  -2  11       39.34       56.46     13.32 o 
   6  -2  11      100.73      135.33     14.29 o 
   7  -2  11        4.73       19.17     15.56 o 
   8  -2  11       11.89       20.76     13.13 o 
   9  -2  11        6.34        2.61     16.47 o 
 -10  -1  11       54.31       79.94     17.13 o 
  -9  -1  11        3.31       -9.86      9.86 o 
  -8  -1  11        6.66       17.37     11.22 o 
  -7  -1  11        2.11       -8.10     20.90 o 
  -6  -1  11      224.54      201.35     24.43 o 
  -5  -1  11      101.28       96.07     15.61 o 
  -4  -1  11     1735.95     1708.61     24.72 o 
  -3  -1  11      189.87      181.62     13.01 o 
  -2  -1  11      456.38      452.44     39.99 o 
  -1  -1  11       95.26       71.69     13.57 o 
   0  -1  11       21.61       24.20     11.28 o 
   1  -1  11       75.73       76.75     13.71 o 
   2  -1  11      179.32      175.13     19.82 o 
   3  -1  11       44.80       46.41     14.44 o 
   4  -1  11       49.86       59.91     15.34 o 
   5  -1  11        9.09       15.86     14.34 o 
   6  -1  11       25.30       27.92     11.61 o 
   7  -1  11        6.36       20.02     13.17 o 
   8  -1  11       68.61       66.17     16.62 o 
   9  -1  11        5.15       -1.67     14.17 o 
 -10   0  11        7.90       27.49     12.72 o 
  -9   0  11       20.49        0.09     14.93 o 
  -8   0  11       10.37        2.59     21.74 o 
  -7   0  11        2.27       12.45     16.13 o 
  -6   0  11      128.56      130.09     16.08 o 
  -5   0  11       39.44       33.51     10.27 o 
  -4   0  11      235.44      210.75     13.31 o 
  -3   0  11        0.30        7.94     13.93 o 
  -2   0  11        6.24        5.84     11.48 o 
  -1   0  11       10.49        2.19     11.15 o 
   0   0  11     1208.35     1151.17     52.15 o 
   1   0  11       12.01       20.11     13.40 o 
   2   0  11       60.30       62.04     14.92 o 
   3   0  11        1.37       11.00     17.06 o 
   4   0  11       57.71       44.65     13.77 o 
   5   0  11       10.36       23.46     12.43 o 
   6   0  11        8.98      -15.33     15.33 o 
   7   0  11        0.14       -7.97     15.18 o 
   8   0  11        4.51       15.25     12.72 o 
  -9   1  11       10.65        7.95     18.26 o 
  -8   1  11       80.97      100.94     21.84 o 
  -7   1  11       90.51       81.10     21.66 o 
  -6   1  11      140.82      167.54     38.77 o 
  -5   1  11        2.81        1.92     11.60 o 
  -4   1  11       55.73       44.53     18.22 o 
  -3   1  11       92.47       81.37     13.15 o 
  -2   1  11     1123.39     1194.73     21.30 o 
  -1   1  11      262.96      247.96     13.97 o 
   0   1  11     1513.95     1556.01     23.23 o 
   1   1  11      178.73      168.83     17.72 o 
   2   1  11       76.67       74.50     11.72 o 
   3   1  11       28.85       34.64     10.44 o 
   4   1  11        9.70       -0.38     13.27 o 
   5   1  11        3.17        2.87     12.81 o 
   6   1  11       57.79       73.33     13.35 o 
   7   1  11       16.37       36.58     14.06 o 
   8   1  11        4.02       -2.04     13.90 o 
  -9   2  11        1.73      -15.19     21.17 o 
  -8   2  11       60.39       88.39     22.60 o 
  -7   2  11        3.24      -16.55     22.23 o 
  -6   2  11        0.42        3.59     14.58 o 
  -5   2  11       17.27       21.86     12.22 o 
  -4   2  11      476.32      497.35     31.85 o 
  -3   2  11       59.33       72.01     18.07 o 
  -2   2  11      789.73      832.62     16.86 o 
  -1   2  11        6.22       10.33     14.50 o 
   0   2  11      228.99      223.32     34.07 o 
   1   2  11      112.40      113.14     25.70 o 
   2   2  11      461.93      462.01     30.37 o 
   3   2  11       69.96       72.96     12.14 o 
   4   2  11       79.35      107.98     17.05 o 
   5   2  11        3.69       -6.98     13.45 o 
   6   2  11        9.25        3.07     13.49 o 
   7   2  11        4.53        6.17     13.22 o 
  -9   3  11        1.56       12.62     23.94 o 
  -8   3  11        1.19       21.57     17.61 o 
  -7   3  11        0.03       -0.68     12.64 o 
  -6   3  11      280.26      291.36     15.95 o 
  -5   3  11       15.91       -3.25     12.00 o 
  -4   3  11      422.55      361.21     21.54 o 
  -3   3  11        1.31        6.46     10.75 o 
  -2   3  11        1.49       -4.80     12.81 o 
  -1   3  11       11.34       29.51     12.12 o 
   0   3  11      660.24      660.50     65.87 o 
   1   3  11       81.47       85.00     14.72 o 
   2   3  11      459.36      440.23     20.03 o 
   3   3  11        0.89        4.17     11.82 o 
   4   3  11       14.63       31.41     12.60 o 
   5   3  11        1.65       -8.99     13.09 o 
   6   3  11       22.39       -0.80     11.31 o 
   7   3  11        2.39       -9.69     12.15 o 
  -8   4  11      212.71      187.64     19.22 o 
  -7   4  11        2.34       -5.34     15.71 o 
  -6   4  11      241.13      240.55     16.91 o 
  -5   4  11        0.03        7.47     15.24 o 
  -4   4  11        1.76        3.10     14.69 o 
  -3   4  11        8.07       14.91     22.76 o 
  -2   4  11      334.06      357.72     17.96 o 
  -1   4  11       33.31       53.55     15.60 o 
   0   4  11      386.75      374.49     17.65 o 
   1   4  11        0.66       16.18     26.33 o 
   2   4  11        3.31       -0.36     13.36 o 
   3   4  11       27.35       15.82     12.60 o 
   4   4  11       69.06       57.29     13.93 o 
   5   4  11        6.85      -10.00     11.81 o 
   6   4  11       29.05       13.74     13.14 o 
  -7   5  11        0.19       -8.68     14.79 o 
  -6   5  11       88.67       77.29     13.08 o 
  -5   5  11        0.24       -4.07     14.01 o 
  -4   5  11      291.35      283.91     15.23 o 
  -3   5  11        3.86       -6.57     16.19 o 
  -2   5  11      209.50      228.52     16.19 o 
  -1   5  11        0.39       -9.32     13.04 o 
   0   5  11        3.62       -0.52     12.74 o 
   1   5  11       13.25       11.40     12.93 o 
   2   5  11      346.20      374.95     28.90 o 
   3   5  11        4.78       15.65     12.35 o 
   4   5  11       50.31       31.78     12.96 o 
   5   5  11        2.16      -13.58     13.58 o 
  -6   6  11       98.21       62.21     22.52 o 
  -5   6  11        0.40       10.79     12.26 o 
  -4   6  11       22.90       -3.64     15.91 o 
  -3   6  11        0.00       -8.99     30.79 o 
  -2   6  11        0.35       -6.21     11.26 o 
  -1   6  11        1.21        9.81     11.65 o 
   0   6  11      141.17      128.88     13.78 o 
   1   6  11        4.13      -14.58     14.58 o 
   2   6  11      111.08      135.45     11.87 o 
   3   6  11        0.05      -11.81     11.81 o 
  -4   7  11        0.03        5.82     13.92 o 
  -3   7  11        0.80        3.48     15.55 o 
  -2   7  11       70.32       78.06     17.34 o 
  -1   7  11        0.07       -0.05     13.70 o 
   0   7  11      101.55       93.66     32.83 o 
   1   7  11        0.52        0.37     13.99 o 
  -2 -14  12        9.24      -14.11     16.18 o 
  -1 -14  12        4.01       -8.72     15.96 o 
   0 -14  12       16.17       47.23     15.56 o 
   1 -14  12        1.93        3.46     21.84 o 
   2 -14  12        1.14      -21.10     21.10 o 
   3 -14  12        1.00        8.79     18.92 o 
  -4 -13  12        4.14       -9.16     16.13 o 
  -3 -13  12        8.24        4.17     15.76 o 
  -2 -13  12        1.27        1.83     21.17 o 
  -1 -13  12        9.10       28.80     19.02 o 
   0 -13  12        1.69        4.40     19.61 o 
   1 -13  12        0.07       15.09     14.77 o 
   2 -13  12        3.29       -9.78     18.18 o 
   3 -13  12        8.76      -10.97     13.98 o 
   4 -13  12        0.10       24.75     18.40 o 
   5 -13  12        1.26        3.59     12.42 o 
  -5 -12  12        2.56       14.35     18.60 o 
  -4 -12  12        8.77        6.50     15.61 o 
  -3 -12  12        8.51      -19.37     19.37 o 
  -2 -12  12       22.24       30.98     17.07 o 
  -1 -12  12        0.47       -9.93     21.76 o 
   0 -12  12        0.13       -2.91     20.80 o 
   1 -12  12        6.78      -14.40     14.87 o 
   2 -12  12        0.21       30.04     15.09 o 
   3 -12  12        0.01        6.23     14.57 o 
   4 -12  12       15.33       15.88     16.01 o 
   5 -12  12        0.12       -7.03     13.25 o 
   6 -12  12        1.39      -12.97     12.97 o 
  -6 -11  12       45.26       54.40     18.74 o 
  -5 -11  12       12.68      -10.10     14.16 o 
  -4 -11  12        1.03       14.03     15.79 o 
  -3 -11  12        8.24       10.38     14.87 o 
  -2 -11  12        3.22        7.66     15.39 o 
  -1 -11  12       15.83       44.00     22.11 o 
   0 -11  12        0.05       24.60     20.85 o 
   1 -11  12        9.58       14.43     14.72 o 
   2 -11  12        1.06       -4.82     19.00 o 
   3 -11  12        0.14        7.39     15.83 o 
   4 -11  12        3.63        4.46     15.58 o 
   5 -11  12        0.92       11.87     12.42 o 
   6 -11  12        2.99       -6.11     13.37 o 
   7 -11  12        3.55       11.83     11.88 o 
  -7 -10  12        0.02        1.89     10.90 o 
  -6 -10  12       10.66        7.43     13.12 o 
  -5 -10  12        5.70       -9.96     13.22 o 
  -4 -10  12        7.06       -9.34     16.40 o 
  -3 -10  12       16.87       41.80     16.35 o 
  -2 -10  12       20.35       16.95     16.23 o 
  -1 -10  12        5.70       11.83     20.36 o 
   0 -10  12        5.33       12.25     14.95 o 
   1 -10  12       19.10      -20.53     20.53 o 
   2 -10  12       29.43       22.55     16.13 o 
   3 -10  12       33.11       31.27     21.84 o 
   4 -10  12       22.09       14.13     12.93 o 
   5 -10  12        0.79        3.35     12.97 o 
   6 -10  12        0.42        3.14     11.57 o 
   7 -10  12        5.21        0.05     12.90 o 
  -8  -9  12       97.93      100.33     11.45 o 
  -7  -9  12        6.77       14.02     11.94 o 
  -6  -9  12        0.40       -1.54     12.67 o 
  -5  -9  12       18.26       20.10     12.23 o 
  -4  -9  12       82.75      104.07     15.93 o 
  -3  -9  12       28.27       72.06     23.52 o 
  -2  -9  12      346.02      378.65     23.49 o 
  -1  -9  12        2.83       12.67     19.17 o 
   0  -9  12        7.80       43.70     20.53 o 
   1  -9  12        4.85       12.10     15.71 o 
   2  -9  12       68.85       62.99     23.20 o 
   3  -9  12        7.89       19.66     19.98 o 
   4  -9  12        0.28        3.24     13.33 o 
   5  -9  12        3.61       -7.66     13.89 o 
   6  -9  12        0.03       11.09     12.23 o 
   7  -9  12        0.00        2.81     13.83 o 
   8  -9  12       10.76       -4.06     12.52 o 
  -8  -8  12        0.53       -8.79     12.32 o 
  -7  -8  12        2.92        1.37     12.09 o 
  -6  -8  12       15.74       15.43     13.04 o 
  -5  -8  12       10.49       20.43     12.56 o 
  -4  -8  12       67.86      115.24     22.90 o 
  -3  -8  12       48.43        7.29     17.19 o 
  -2  -8  12        7.88       26.19     21.76 o 
  -1  -8  12       16.48       27.25     14.95 o 
   0  -8  12      120.69      141.42     21.00 o 
   1  -8  12       60.54       87.23     16.30 o 
   2  -8  12       21.98       23.67     21.62 o 
   3  -8  12        1.14       18.11     21.54 o 
   4  -8  12       16.63       -0.19     12.64 o 
   5  -8  12        1.32       -6.75     13.53 o 
   6  -8  12        0.32       -2.28     13.12 o 
   7  -8  12        8.35       20.81     12.21 o 
   8  -8  12        0.78        8.51     11.31 o 
  -9  -7  12        1.07        9.68     11.42 o 
  -8  -7  12       16.16       22.57     12.49 o 
  -7  -7  12        3.86       -1.87     12.33 o 
  -6  -7  12        0.21       -1.32     11.54 o 
  -5  -7  12       20.25       11.62     11.00 o 
  -4  -7  12       11.22        1.75     13.28 o 
  -3  -7  12       39.88       58.62     17.24 o 
  -2  -7  12      644.23      709.15     26.63 o 
  -1  -7  12        4.15      -19.98     19.98 o 
   0  -7  12       14.90       16.60     19.79 o 
   1  -7  12        0.15       31.25     21.39 o 
   2  -7  12        2.79       14.13     16.90 o 
   3  -7  12        8.14       10.55     13.78 o 
   4  -7  12        0.07      -11.23     11.23 o 
   5  -7  12        4.42        8.23     11.23 o 
   6  -7  12        9.07       16.53     14.58 o 
   7  -7  12        7.64        2.78     11.15 o 
   8  -7  12        2.85       12.69     12.87 o 
   9  -7  12        0.27       -1.64     11.36 o 
  -9  -6  12        6.74        6.54     12.84 o 
  -8  -6  12       89.18      100.74     12.97 o 
  -7  -6  12        0.77        4.91     10.95 o 
  -6  -6  12       60.72       53.73     11.43 o 
  -5  -6  12       67.29       71.68     11.52 o 
  -4  -6  12       62.59       74.84     13.77 o 
  -3  -6  12       13.68       27.74     14.74 o 
  -2  -6  12      354.22      378.15     19.39 o 
  -1  -6  12       13.30       13.14     20.40 o 
   0  -6  12      130.77      139.35     17.66 o 
   1  -6  12      116.84      129.57     17.34 o 
   2  -6  12       80.14       69.57     14.40 o 
   3  -6  12        3.87       17.99     12.11 o 
   4  -6  12       29.92       32.35     15.76 o 
   5  -6  12        3.45       15.16     12.14 o 
   6  -6  12        0.11        0.66     13.06 o 
   7  -6  12        0.03       -4.29     14.21 o 
   8  -6  12        1.34       -0.65     16.61 o 
   9  -6  12        0.00        7.96     19.16 o 
  -9  -5  12        7.38       -0.90     11.24 o 
  -8  -5  12       74.37       76.84     12.02 o 
  -7  -5  12       65.04       53.18     10.64 o 
  -6  -5  12      126.86      163.17     15.60 o 
  -5  -5  12       27.84       44.86     11.24 o 
  -4  -5  12       68.89       95.70     13.17 o 
  -3  -5  12       19.22       11.14     12.40 o 
  -2  -5  12        5.79       -5.03     12.67 o 
  -1  -5  12      206.28       95.06     30.43 o 
   0  -5  12      140.53      151.94     23.25 o 
   1  -5  12       53.07       73.16     18.24 o 
   2  -5  12      126.93      139.09     16.27 o 
   3  -5  12        2.24       13.07     15.52 o 
   4  -5  12       11.16      -19.14     20.03 o 
   5  -5  12        4.41      -19.42     19.42 o 
   6  -5  12        6.34        6.24     16.32 o 
   7  -5  12        3.11       17.55     13.40 o 
   8  -5  12        0.02       11.44     15.29 o 
   9  -5  12        1.68       17.69     15.15 o 
  -9  -4  12        6.04        0.67     10.31 o 
  -8  -4  12      150.97      192.20     20.49 o 
  -7  -4  12        3.65       12.23     10.52 o 
  -6  -4  12       12.65       10.62     10.94 o 
  -5  -4  12       38.82       28.03     11.67 o 
  -4  -4  12       85.03       74.89     13.83 o 
  -3  -4  12      124.65       97.06     24.01 o 
  -2  -4  12      623.09      603.44     30.76 o 
  -1  -4  12       45.20       60.20     14.71 o 
   0  -4  12       13.31       24.83     16.23 o 
   1  -4  12       39.45       18.92     13.47 o 
   2  -4  12      209.37      215.65     16.43 o 
   3  -4  12       13.06       19.06     14.50 o 
   4  -4  12       32.51       29.82     15.24 o 
   5  -4  12        5.30       18.76     14.74 o 
   6  -4  12       17.57       -0.50     11.84 o 
   7  -4  12        0.37      -11.29     18.11 o 
   8  -4  12        3.64        4.86     13.56 o 
   9  -4  12        0.59       -1.40     12.79 o 
 -10  -3  12       35.84       60.93     13.03 o 
  -9  -3  12        1.96       -5.15     11.83 o 
  -8  -3  12        5.11       34.23     20.74 o 
  -7  -3  12       23.71       19.04     10.73 o 
  -6  -3  12       51.64       43.24     14.86 o 
  -5  -3  12      101.55       80.46     17.00 o 
  -4  -3  12       10.88       41.65     20.53 o 
  -3  -3  12      134.97      173.06     16.64 o 
  -2  -3  12      615.45      709.27     52.37 o 
  -1  -3  12       31.89       28.06     13.69 o 
   0  -3  12        0.39       -0.27     14.12 o 
   1  -3  12      158.35      150.96     17.60 o 
   2  -3  12      140.60      214.80     62.00 o 
   3  -3  12       85.22       98.06     13.39 o 
   4  -3  12      147.03      151.16     12.42 o 
   5  -3  12       19.27       26.45     15.24 o 
   6  -3  12       24.60       13.93     14.28 o 
   7  -3  12        2.77        2.21     12.25 o 
   8  -3  12       27.00        6.70     14.52 o 
   9  -3  12        1.66      -17.86     17.86 o 
  -9  -2  12        2.99       11.57     10.87 o 
  -8  -2  12      119.78       84.30     13.12 o 
  -7  -2  12        7.04       -4.65     14.43 o 
  -6  -2  12       59.72       90.04     16.80 o 
  -5  -2  12       20.98       52.57     20.70 o 
  -4  -2  12       96.66       70.78     12.04 o 
  -3  -2  12      137.93      112.26     15.48 o 
  -2  -2  12      668.85      547.19     80.43 o 
  -1  -2  12      140.68      130.03     16.35 o 
   0  -2  12      439.64      470.54     18.29 o 
   1  -2  12        1.12        1.26     11.99 o 
   2  -2  12       16.14        6.48     16.37 o 
   3  -2  12       41.22       31.87     13.08 o 
   4  -2  12      113.69      130.33     27.99 o 
   5  -2  12       45.48       35.73     18.01 o 
   6  -2  12       45.98       52.34     15.30 o 
   7  -2  12        6.73      -13.55     13.55 o 
   8  -2  12       28.25       28.66     17.79 o 
  -9  -1  12        2.10       24.69     11.89 o 
  -8  -1  12      154.85      183.87     16.75 o 
  -7  -1  12       25.86       10.15     22.53 o 
  -6  -1  12        1.09       31.74     16.11 o 
  -5  -1  12       12.04      -12.47     19.64 o 
  -4  -1  12      171.30      175.48     14.24 o 
  -3  -1  12       78.49       60.08     12.97 o 
  -2  -1  12       28.11       18.76     11.66 o 
  -1  -1  12       21.09       40.62     11.93 o 
   0  -1  12       89.71       63.59     10.82 o 
   1  -1  12        7.95       19.89     24.36 o 
   2  -1  12      112.47       94.10     12.32 o 
   3  -1  12       11.10       10.38     12.85 o 
   4  -1  12       19.97       21.64     13.11 o 
   5  -1  12        0.22       -5.25     15.29 o 
   6  -1  12       74.63       60.29     15.77 o 
   7  -1  12        2.69        1.39     14.43 o 
   8  -1  12        1.99        3.64     14.56 o 
  -9   0  12       12.65       17.85     14.69 o 
  -8   0  12       17.27       18.03     22.43 o 
  -7   0  12        5.93       -6.74     20.48 o 
  -6   0  12       74.37       42.04     17.88 o 
  -5   0  12       58.56       66.69     13.54 o 
  -4   0  12      227.89      253.46     16.59 o 
  -3   0  12       34.68       24.19     15.50 o 
  -2   0  12      141.00      154.11     19.97 o 
  -1   0  12       13.55       24.78     11.69 o 
   0   0  12       90.96      104.21     12.38 o 
   1   0  12      195.61      202.70     13.60 o 
   2   0  12        3.63        8.18     19.59 o 
   3   0  12       19.17       17.43     14.12 o 
   4   0  12       67.86       79.82     13.56 o 
   5   0  12        1.21       -9.34     25.99 o 
   6   0  12       13.50       14.89     13.28 o 
   7   0  12        0.84       -3.51     12.43 o 
   8   0  12        2.10       -0.21     14.58 o 
  -9   1  12        7.23       -0.35     18.90 o 
  -8   1  12       96.89       45.80     22.04 o 
  -7   1  12       30.50       18.60     16.95 o 
  -6   1  12      205.99      197.67     16.90 o 
  -5   1  12       22.37       18.15     13.81 o 
  -4   1  12      313.26      341.82     41.07 o 
  -3   1  12        7.40       -2.10     10.62 o 
  -2   1  12      106.02       97.58     12.43 o 
  -1   1  12      233.13      226.16     12.19 o 
   0   1  12        6.31       19.29     15.60 o 
   1   1  12       28.20       39.99     13.08 o 
   2   1  12       69.46       91.59     22.17 o 
   3   1  12        4.03       -3.54     12.13 o 
   4   1  12       11.66        7.97     11.34 o 
   5   1  12        3.29       10.67     11.80 o 
   6   1  12        1.53       -3.42     15.01 o 
   7   1  12        0.35       -7.21     14.83 o 
  -8   2  12      106.52      109.76     23.84 o 
  -7   2  12        0.86        5.41     18.28 o 
  -6   2  12        1.20      -18.40     32.09 o 
  -5   2  12        4.24        9.48     13.11 o 
  -4   2  12      260.53      249.20     13.33 o 
  -3   2  12       50.42       32.42     13.84 o 
  -2   2  12      468.30      412.48     16.19 o 
  -1   2  12       16.59       27.30     13.60 o 
   0   2  12      408.60      419.95     13.10 o 
   1   2  12       27.35       11.11     13.86 o 
   2   2  12       35.68       36.03     11.20 o 
   3   2  12        9.29       12.62     11.24 o 
   4   2  12       97.17      123.02     13.15 o 
   5   2  12       12.10       29.82     15.64 o 
   6   2  12        5.77       13.45     13.68 o 
  -8   3  12        1.54       -5.34     18.18 o 
  -7   3  12        0.05        7.14     16.07 o 
  -6   3  12       22.72       24.65     15.55 o 
  -5   3  12       12.44        6.88     15.89 o 
  -4   3  12      393.63      412.01     59.52 o 
  -3   3  12       13.57       20.53     12.83 o 
  -2   3  12       43.59       29.59     10.35 o 
  -1   3  12        6.47       31.87     12.42 o 
   0   3  12       13.16       20.52     12.95 o 
   1   3  12       18.54       18.37     10.46 o 
   2   3  12      114.80      146.65     20.23 o 
   3   3  12       16.06       22.38     11.87 o 
   4   3  12       26.01       29.01     14.07 o 
   5   3  12        0.10        7.51     13.29 o 
   6   3  12        6.65      -13.01     21.63 o 
  -7   4  12        0.07      -14.09     14.09 o 
  -6   4  12       76.37       74.19     15.85 o 
  -5   4  12        1.93       -3.13     13.44 o 
  -4   4  12       54.29       72.10     21.99 o 
  -3   4  12        1.89       37.08     18.03 o 
  -2   4  12      217.40      245.05     35.04 o 
  -1   4  12       21.13       19.73     12.03 o 
   0   4  12      271.97      277.32     17.01 o 
   1   4  12        5.65       -2.24     12.82 o 
   2   4  12       60.95       34.86     13.35 o 
   3   4  12        0.15        4.95     13.10 o 
   4   4  12       15.96       20.53     13.03 o 
   5   4  12        7.72       26.44     11.60 o 
  -6   5  12       25.13       19.78     15.24 o 
  -5   5  12        0.17        3.03     13.05 o 
  -4   5  12       73.94       93.72     14.66 o 
  -3   5  12        3.33      -12.92     12.92 o 
  -2   5  12      305.48      292.03     57.20 o 
  -1   5  12        2.54       22.86     28.00 o 
   0   5  12       22.23       33.05     38.12 o 
   1   5  12        0.59       22.34     15.86 o 
   2   5  12        2.50       12.21     12.14 o 
   3   5  12       20.01       27.97     12.20 o 
  -4   6  12      211.59      202.60     34.74 o 
  -3   6  12        0.03       10.75     20.57 o 
  -2   6  12       29.45       -2.62     14.44 o 
  -1   6  12        0.11      -19.26     19.26 o 
   0   6  12       35.96       40.15     13.02 o 
   1   6  12        5.39       19.34     15.20 o 
   0 -14  13        0.34       31.03     19.19 o 
   1 -14  13        3.42       -4.59     15.64 o 
  -3 -13  13        1.01       12.62     22.58 o 
  -2 -13  13        1.05      -16.03     16.03 o 
  -1 -13  13        0.10       15.91     19.89 o 
   0 -13  13        0.63       29.57     18.80 o 
   1 -13  13        4.31       14.15     15.88 o 
   2 -13  13        3.73        6.74     15.81 o 
   3 -13  13        0.05      -17.05     17.05 o 
   4 -13  13        0.00        9.24     15.17 o 
  -5 -12  13        2.65      -10.84     21.39 o 
  -4 -12  13       12.28       -0.35     14.87 o 
  -3 -12  13        4.49        8.65     15.54 o 
  -2 -12  13        6.01      -20.40     20.40 o 
  -1 -12  13        0.32       -1.90     16.06 o 
   0 -12  13        7.38        8.00     15.79 o 
   1 -12  13        3.50       20.06     20.13 o 
   2 -12  13        2.84       19.52     15.19 o 
   3 -12  13        2.17       -7.44     20.65 o 
   4 -12  13        0.67       12.15     16.06 o 
   5 -12  13        1.10      -20.50     20.50 o 
  -6 -11  13        3.61        2.69     14.19 o 
  -5 -11  13       38.50       51.80     17.07 o 
  -4 -11  13       10.14       32.36     20.92 o 
  -3 -11  13        4.24       10.82     15.71 o 
  -2 -11  13       44.90       68.18     19.84 o 
  -1 -11  13        0.18       -4.45     16.50 o 
   0 -11  13        4.27      -15.88     15.88 o 
   1 -11  13        7.57       14.95     19.42 o 
   2 -11  13        1.90        8.05     14.62 o 
   3 -11  13        0.47       11.24     19.27 o 
   4 -11  13        9.36       -5.83     16.82 o 
   5 -11  13        0.06       -0.06     14.00 o 
   6 -11  13        0.47       -1.73     12.14 o 
  -7 -10  13        2.35       -8.28     12.05 o 
  -6 -10  13        0.24       15.14     15.57 o 
  -5 -10  13        7.88        1.33     20.13 o 
  -4 -10  13       27.75       25.42     21.79 o 
  -3 -10  13       18.16       -0.49     15.51 o 
  -2 -10  13       37.47       37.57     15.79 o 
  -1 -10  13        7.64       18.97     16.21 o 
   0 -10  13        5.17       23.47     21.07 o 
   1 -10  13        1.19       -5.56     15.22 o 
   2 -10  13        0.10      -15.39     15.39 o 
   3 -10  13        2.17      -16.33     16.33 o 
   4 -10  13       17.08        6.32     20.28 o 
   5 -10  13        0.05        0.63     12.84 o 
   6 -10  13        0.61      -13.63     13.63 o 
   7 -10  13        0.01       -9.02     14.10 o 
  -7  -9  13        0.01       -2.44     12.17 o 
  -6  -9  13        0.63       -1.35     13.00 o 
  -5  -9  13       10.49      -19.84     19.84 o 
  -4  -9  13        0.42      -23.34     23.34 o 
  -3  -9  13        2.15       30.68     16.67 o 
  -2  -9  13      193.29      172.35     17.71 o 
  -1  -9  13       17.10        7.41     21.15 o 
   0  -9  13       47.38       59.24     15.49 o 
   1  -9  13       37.78       55.73     21.57 o 
   2  -9  13       16.87       10.92     16.82 o 
   3  -9  13        0.08      -11.96     21.12 o 
   4  -9  13        0.35       -6.80     14.23 o 
   5  -9  13        4.38       -3.59     12.63 o 
   6  -9  13        0.07        0.71     11.71 o 
   7  -9  13        0.04        7.00     12.65 o 
  -8  -8  13        1.63       14.24     12.54 o 
  -7  -8  13        6.58       -3.06     11.46 o 
  -6  -8  13        2.54       13.44     13.32 o 
  -5  -8  13        9.90        7.28     11.56 o 
  -4  -8  13       50.30       40.71     16.95 o 
  -3  -8  13        0.25       -1.51     23.42 o 
  -2  -8  13       22.76       26.43     21.12 o 
  -1  -8  13       43.94       44.19     19.49 o 
   0  -8  13       25.32       26.28     21.07 o 
   1  -8  13        9.97       20.85     20.28 o 
   2  -8  13       24.49       32.81     23.54 o 
   3  -8  13        5.29       45.13     22.60 o 
   4  -8  13        6.50        9.40     14.02 o 
   5  -8  13        2.73        8.62     14.26 o 
   6  -8  13        1.91        2.65     11.93 o 
   7  -8  13        0.33       -7.83     14.28 o 
   8  -8  13        0.42       -9.55     13.46 o 
  -8  -7  13        0.15      -10.12     13.14 o 
  -7  -7  13       15.98        9.12     13.26 o 
  -6  -7  13        6.00       15.84     12.76 o 
  -5  -7  13        3.24        4.61     13.55 o 
  -4  -7  13       17.98       32.16     17.44 o 
  -3  -7  13        0.50      -20.87     22.06 o 
  -2  -7  13      155.19      160.37     23.02 o 
  -1  -7  13       74.03       91.20     16.43 o 
   0  -7  13       12.47       -3.24     21.59 o 
   1  -7  13        7.50      -12.60     16.48 o 
   2  -7  13        1.46       26.19     23.62 o 
   3  -7  13        1.67        6.44     14.83 o 
   4  -7  13        3.89        8.02     14.11 o 
   5  -7  13        0.44       -2.16     12.70 o 
   6  -7  13        0.11       -2.65     17.61 o 
   7  -7  13        0.40       12.82     16.50 o 
   8  -7  13        0.01       -6.75     13.42 o 
  -9  -6  13       12.64       24.04     13.23 o 
  -8  -6  13        1.58       -7.02     12.51 o 
  -7  -6  13        0.39       13.28     12.27 o 
  -6  -6  13        3.29        0.33     12.94 o 
  -5  -6  13       60.59       35.17     11.97 o 
  -4  -6  13       89.87       86.04     13.53 o 
  -3  -6  13      146.23      118.69     41.29 o 
  -2  -6  13        7.20       19.52     20.87 o 
  -1  -6  13        1.47       14.87     16.67 o 
   0  -6  13       95.42      130.46     21.52 o 
   1  -6  13        6.07       -4.00     16.85 o 
   2  -6  13        8.07        7.26     17.23 o 
   3  -6  13       11.07       22.00     15.13 o 
   4  -6  13       10.17       -3.01     15.70 o 
   5  -6  13       10.84       33.05     14.78 o 
   6  -6  13       21.40       27.00     15.40 o 
   7  -6  13        0.03      -14.70     14.70 o 
   8  -6  13        3.73       -0.70     15.83 o 
  -9  -5  13        5.67       -2.23     11.38 o 
  -8  -5  13       24.32        7.48     11.30 o 
  -7  -5  13       35.66       30.92     12.40 o 
  -6  -5  13       72.33       87.82     11.75 o 
  -5  -5  13       32.74       24.67     11.36 o 
  -4  -5  13      108.79      135.69     13.09 o 
  -3  -5  13       17.59        5.02     12.39 o 
  -2  -5  13       24.13       36.56     22.87 o 
  -1  -5  13      112.98       58.99     28.31 o 
   0  -5  13      317.46      267.22     29.36 o 
   1  -5  13       71.46       78.45     17.30 o 
   2  -5  13       22.00       44.47     15.48 o 
   3  -5  13        2.86        0.59     15.73 o 
   4  -5  13       17.96       17.65     13.97 o 
   5  -5  13       23.48        9.12     19.89 o 
   6  -5  13        5.59       -6.55     16.28 o 
   7  -5  13        3.05        6.98     13.64 o 
   8  -5  13        6.21       -4.11     13.56 o 
  -9  -4  13        0.77       -8.36     10.32 o 
  -8  -4  13        2.45       17.61     17.90 o 
  -7  -4  13       13.38       24.77     11.20 o 
  -6  -4  13       12.10        9.69     12.24 o 
  -5  -4  13        3.06      -12.71     15.09 o 
  -4  -4  13       15.77       19.98     23.99 o 
  -3  -4  13        1.17       -6.20     23.07 o 
  -2  -4  13       11.78        8.03     16.06 o 
  -1  -4  13       35.24       26.42     16.51 o 
   0  -4  13       26.24       30.05     14.95 o 
   1  -4  13        4.03       10.56     15.14 o 
   2  -4  13        4.16       15.52     15.28 o 
   3  -4  13       21.12        9.32     12.26 o 
   4  -4  13       25.56       29.83     14.33 o 
   5  -4  13        9.47        8.42     16.22 o 
   6  -4  13       12.31        6.98     14.35 o 
   7  -4  13        0.63       -5.98     22.33 o 
   8  -4  13        0.07      -21.57     21.57 o 
  -9  -3  13       10.45       15.88     12.17 o 
  -8  -3  13       51.41       77.23     13.63 o 
  -7  -3  13        0.10        0.71     11.36 o 
  -6  -3  13        0.00       20.53     15.98 o 
  -5  -3  13       86.86       40.88     22.97 o 
  -4  -3  13      576.97      555.57     27.96 o 
  -3  -3  13      222.86      229.60     20.10 o 
  -2  -3  13      286.71      281.08     28.89 o 
  -1  -3  13       44.04       51.23     15.26 o 
   0  -3  13       23.30       21.05     22.54 o 
   1  -3  13      112.65      102.92     15.69 o 
   2  -3  13       19.96       32.20     15.52 o 
   3  -3  13       20.85       27.65     14.51 o 
   4  -3  13        1.15        7.85     16.65 o 
   5  -3  13        1.12       -1.78     14.79 o 
   6  -3  13        0.08        9.65     19.17 o 
   7  -3  13        7.81       17.22     14.91 o 
   8  -3  13        7.21       20.51     29.88 o 
  -9  -2  13        0.00      -12.85     12.85 o 
  -8  -2  13        0.29       -2.96     12.28 o 
  -7  -2  13        7.97        5.16     17.05 o 
  -6  -2  13       95.20      107.43     22.18 o 
  -5  -2  13       36.54       47.97     24.33 o 
  -4  -2  13       56.11       88.41     16.75 o 
  -3  -2  13        0.41       10.79     14.63 o 
  -2  -2  13       18.83       28.14     14.99 o 
  -1  -2  13       72.09       75.05     15.12 o 
   0  -2  13       98.53      104.86     16.24 o 
   1  -2  13       15.88       24.00     12.55 o 
   2  -2  13      158.90      195.40     14.98 o 
   3  -2  13        1.77        0.71     14.14 o 
   4  -2  13        2.94        1.15     18.47 o 
   5  -2  13       24.07       20.01     12.30 o 
   6  -2  13       19.64        7.24     13.08 o 
   7  -2  13        2.70        9.77     14.64 o 
   8  -2  13        5.89      -14.20     14.20 o 
  -9  -1  13       11.79       -1.58     12.69 o 
  -8  -1  13       51.09        8.13     20.31 o 
  -7  -1  13       41.54       91.82     21.22 o 
  -6  -1  13      153.37      198.24     19.64 o 
  -5  -1  13        0.17       -9.81     21.91 o 
  -4  -1  13        4.50        7.89     23.55 o 
  -3  -1  13       23.55       28.01     11.52 o 
  -2  -1  13       68.25       54.12     12.54 o 
  -1  -1  13      258.33      261.64     27.64 o 
   0  -1  13      524.42      559.88     37.78 o 
   1  -1  13       40.27       45.07     14.71 o 
   2  -1  13       79.13       93.55     12.84 o 
   3  -1  13       17.61       15.25     12.89 o 
   4  -1  13       53.38       70.44     27.59 o 
   5  -1  13        2.90       25.64     16.00 o 
   6  -1  13        1.92        2.50     13.11 o 
   7  -1  13        2.92        1.12     14.64 o 
  -8   0  13       26.63       39.33     20.26 o 
  -7   0  13        3.10       34.09     22.70 o 
  -6   0  13        5.08       -8.32     19.81 o 
  -5   0  13       20.31       13.41     16.04 o 
  -4   0  13      196.90      180.30     15.47 o 
  -3   0  13      105.60      103.32     15.53 o 
  -2   0  13      285.01      255.75     80.03 o 
  -1   0  13        0.55       -3.54     11.14 o 
   0   0  13        0.53       23.26     14.84 o 
   1   0  13       88.68       92.04     11.89 o 
   2   0  13      343.45      301.59     23.96 o 
   3   0  13       96.06      102.07     15.68 o 
   4   0  13      132.16      144.64     26.96 o 
   5   0  13       10.99       11.65     25.15 o 
   6   0  13        0.98        0.16     14.79 o 
   7   0  13        1.19       30.08     13.56 o 
  -8   1  13       41.21       54.05     18.13 o 
  -7   1  13        1.87       20.38     20.08 o 
  -6   1  13      201.78      230.03     27.99 o 
  -5   1  13       31.28       28.41     16.17 o 
  -4   1  13      201.46      238.94     14.03 o 
  -3   1  13        6.32       12.00     11.45 o 
  -2   1  13       63.66       58.31     11.66 o 
  -1   1  13       52.15       54.32     13.03 o 
   0   1  13      225.99      257.65     15.96 o 
   1   1  13       15.67       16.50     14.71 o 
   2   1  13      172.94      176.76     20.75 o 
   3   1  13       23.84       18.82     12.94 o 
   4   1  13       18.69       32.54     13.75 o 
   5   1  13       13.19       13.01     29.42 o 
   6   1  13       28.59       40.48     17.25 o 
  -7   2  13        8.25       13.96     19.96 o 
  -6   2  13      318.88      293.96     16.97 o 
  -5   2  13        2.09        2.82     12.64 o 
  -4   2  13        6.77        4.30     15.34 o 
  -3   2  13       25.95       17.26     11.41 o 
  -2   2  13      171.80      155.39     13.36 o 
  -1   2  13       37.42       31.71     30.92 o 
   0   2  13      200.26      208.25     12.68 o 
   1   2  13       20.43       21.70     14.31 o 
   2   2  13        1.38      -12.88     12.88 o 
   3   2  13       19.12       31.85     12.92 o 
   4   2  13       17.09      -13.32     13.32 o 
   5   2  13       11.77       17.16     15.33 o 
  -6   3  13       41.03       34.09     15.33 o 
  -5   3  13        9.42       12.07     13.03 o 
  -4   3  13      349.54      361.84     15.69 o 
  -3   3  13       25.77       22.79     19.05 o 
  -2   3  13      271.49      271.26     14.57 o 
  -1   3  13        3.07        4.72     21.10 o 
   0   3  13        0.28        6.95     13.94 o 
   1   3  13       15.26        9.15     13.29 o 
   2   3  13       63.69       65.61     23.26 o 
   3   3  13       24.79       27.15     15.34 o 
   4   3  13       96.38      131.08     14.32 o 
  -5   4  13        5.74      -14.61     14.61 o 
  -4   4  13       60.92       84.72     13.58 o 
  -3   4  13        0.33      -14.80     21.78 o 
  -2   4  13        5.43        9.69     13.03 o 
  -1   4  13        5.76       11.47     15.69 o 
   0   4  13       73.80       82.60     17.10 o 
   1   4  13       14.51       37.74     22.53 o 
   2   4  13       38.32       36.07     14.02 o 
   3   4  13        0.89       -8.83     13.19 o 
  -3   5  13        3.40       14.69     13.59 o 
  -2   5  13       34.74       27.29     14.68 o 
  -1   5  13       11.44       24.81     14.78 o 
   0   5  13       63.44       65.34     15.42 o 
   1   5  13        0.03       13.39     16.60 o 
  -2 -13  14        0.08      -12.25     22.70 o 
  -1 -13  14        2.51      -19.54     19.54 o 
   0 -13  14        0.67       -5.19     19.61 o 
   1 -13  14        0.12      -12.28     16.21 o 
   2 -13  14        1.37        5.51     19.39 o 
   3 -13  14        0.93       32.90     14.99 o 
  -4 -12  14        3.70       20.23     19.54 o 
  -3 -12  14        0.20       16.58     21.49 o 
  -2 -12  14        0.17       -8.50     16.18 o 
  -1 -12  14        3.28       37.92     22.18 o 
   0 -12  14       11.84      -20.13     20.13 o 
   1 -12  14        0.08        9.46     16.28 o 
   2 -12  14        2.51       -9.58     15.46 o 
   3 -12  14        5.65       19.42     14.75 o 
   4 -12  14        1.17        3.46     15.86 o 
  -5 -11  14        4.34       15.32     20.03 o 
  -4 -11  14        4.30      -12.25     14.53 o 
  -3 -11  14       21.54       37.42     16.08 o 
  -2 -11  14      111.88       90.49     18.48 o 
  -1 -11  14        1.32        0.22     20.55 o 
   0 -11  14       76.35       68.60     20.33 o 
   1 -11  14        0.15        8.89     16.18 o 
   2 -11  14       15.42       20.21     15.51 o 
   3 -11  14        0.02       -4.77     14.72 o 
   4 -11  14        3.10      -16.03     21.39 o 
   5 -11  14        3.35       -1.43     17.71 o 
  -6 -10  14       15.71       -9.49     18.18 o 
  -5 -10  14        6.10       32.71     16.90 o 
  -4 -10  14        0.05        7.76     16.03 o 
  -3 -10  14        0.61       13.07     16.03 o 
  -2 -10  14        0.01      -13.39     15.91 o 
  -1 -10  14       34.22      -15.96     23.07 o 
   0 -10  14       15.09       -7.81     21.69 o 
   1 -10  14        1.08      -16.13     16.13 o 
   2 -10  14       39.15       14.23     20.08 o 
   3 -10  14        1.10      -15.19     16.63 o 
   4 -10  14        1.03       22.45     23.17 o 
   5 -10  14        0.02        4.96     17.26 o 
   6 -10  14        0.01       12.62     14.10 o 
  -7  -9  14        0.03        2.23     11.68 o 
  -6  -9  14        4.38       12.10     16.33 o 
  -5  -9  14        3.98        6.00     17.79 o 
  -4  -9  14        0.87      -16.50     16.50 o 
  -3  -9  14       29.26       30.56     15.91 o 
  -2  -9  14       37.55       35.23     16.43 o 
  -1  -9  14        4.19       23.02     20.87 o 
   0  -9  14       98.56      101.97     17.88 o 
   1  -9  14        3.40       59.51     21.12 o 
   2  -9  14        0.01       33.20     19.59 o 
   3  -9  14        1.00       -2.45     22.90 o 
   4  -9  14        3.06       -9.29     16.82 o 
   5  -9  14        1.17        2.01     15.07 o 
   6  -9  14        1.15       10.40     12.78 o 
   7  -9  14        0.07       15.02     12.21 o 
  -7  -8  14        0.07       -4.63     13.35 o 
  -6  -8  14       12.75       21.87     14.53 o 
  -5  -8  14        1.45        9.26     16.33 o 
  -4  -8  14       30.68       36.46     16.72 o 
  -3  -8  14       10.74       10.15     23.07 o 
  -2  -8  14       32.96       29.27     21.96 o 
  -1  -8  14        0.37       -9.07     15.54 o 
   0  -8  14       18.77       19.07     17.54 o 
   1  -8  14        4.38        5.16     16.48 o 
   2  -8  14       54.11       53.75     17.39 o 
   3  -8  14       20.47       42.51     17.74 o 
   4  -8  14       13.18        1.01     14.91 o 
   5  -8  14        0.01        1.06     12.74 o 
   6  -8  14        0.34        8.03     13.50 o 
   7  -8  14        0.64        0.54     13.35 o 
  -8  -7  14        5.33       12.77     12.24 o 
  -7  -7  14        9.64        3.17     13.53 o 
  -6  -7  14      102.73      108.76     14.43 o 
  -5  -7  14       28.98       65.96     22.28 o 
  -4  -7  14       28.88       44.74     22.21 o 
  -3  -7  14        6.53       -3.19     17.76 o 
  -2  -7  14        1.00       -9.31     16.28 o 
  -1  -7  14        4.25      -14.38     21.37 o 
   0  -7  14        9.89       19.52     15.46 o 
   1  -7  14       60.72       86.95     23.00 o 
   2  -7  14       30.97       32.11     22.65 o 
   3  -7  14        0.17        7.42     15.61 o 
   4  -7  14        0.46        7.83     13.19 o 
   5  -7  14        0.28       16.58     16.09 o 
   6  -7  14        1.68        6.00     12.96 o 
   7  -7  14        2.12      -13.53     13.53 o 
  -8  -6  14       44.35       53.49     11.99 o 
  -7  -6  14        2.46       -1.85     11.19 o 
  -6  -6  14       40.78       65.58     12.80 o 
  -5  -6  14       12.42        5.50     14.69 o 
  -4  -6  14       25.12        9.64     13.11 o 
  -3  -6  14       46.63       28.19     17.95 o 
  -2  -6  14       87.33      152.61     24.43 o 
  -1  -6  14       13.92        2.17     17.09 o 
   0  -6  14      112.32      169.49     21.69 o 
   1  -6  14        1.45        1.38     16.85 o 
   2  -6  14       22.67       11.60     16.47 o 
   3  -6  14       53.81       66.60     14.67 o 
   4  -6  14       96.69       81.75     16.96 o 
   5  -6  14        0.07       -6.12     16.24 o 
   6  -6  14        1.06        3.46     15.54 o 
   7  -6  14        0.01       -6.64     14.69 o 
  -8  -5  14       11.77       18.53     12.81 o 
  -7  -5  14        6.37        3.83     11.57 o 
  -6  -5  14       11.42       -4.03     13.08 o 
  -5  -5  14       10.61        1.81     11.99 o 
  -4  -5  14       20.50       17.18     13.42 o 
  -3  -5  14       12.34        6.01     13.92 o 
  -2  -5  14       45.80       34.73     22.41 o 
  -1  -5  14        2.39        1.98     25.69 o 
   0  -5  14       33.42       40.53     17.60 o 
   1  -5  14       20.29       23.07     16.93 o 
   2  -5  14        0.32       -6.83     16.47 o 
   3  -5  14        0.15        2.96     16.70 o 
   4  -5  14        8.55        9.84     15.51 o 
   5  -5  14        3.90        6.55     22.95 o 
   6  -5  14        3.89        8.08     21.64 o 
   7  -5  14        3.49        2.98     15.47 o 
  -8  -4  14        0.95       -9.68     14.44 o 
  -7  -4  14       15.81       10.36     12.18 o 
  -6  -4  14      110.89      127.66     12.56 o 
  -5  -4  14       36.96       56.07     15.89 o 
  -4  -4  14        5.80       16.13     20.13 o 
  -3  -4  14        0.26        7.95     21.54 o 
  -2  -4  14      100.11       74.07     16.75 o 
  -1  -4  14      112.26       93.17     16.52 o 
   0  -4  14       68.70       66.60     15.99 o 
   1  -4  14       12.98       18.33     14.96 o 
   2  -4  14       19.78       21.11     15.19 o 
   3  -4  14        0.00        1.21     14.50 o 
   4  -4  14       17.67       23.47     21.69 o 
   5  -4  14        0.99       -4.86     14.15 o 
   6  -4  14       13.15        3.82     15.34 o 
   7  -4  14        9.83      -16.97     17.56 o 
  -8  -3  14        8.85        6.23     12.51 o 
  -7  -3  14       10.07       11.85     12.00 o 
  -6  -3  14      102.77      119.63     25.86 o 
  -5  -3  14       19.33        0.00     21.59 o 
  -4  -3  14        0.15       -5.48     22.11 o 
  -3  -3  14      193.57      183.00     16.09 o 
  -2  -3  14      114.07       95.72     14.72 o 
  -1  -3  14        8.06       14.57     13.56 o 
   0  -3  14        1.01        5.69     14.42 o 
   1  -3  14        0.43       -6.91     14.68 o 
   2  -3  14        7.75       -0.26     13.49 o 
   3  -3  14       20.52        1.71     15.04 o 
   4  -3  14       17.34       19.90     15.19 o 
   5  -3  14        3.56        0.61     23.47 o 
   6  -3  14        1.47        7.14     13.67 o 
   7  -3  14        0.40        1.16     13.56 o 
  -8  -2  14        4.08        0.58     14.86 o 
  -7  -2  14        6.54        2.03     23.94 o 
  -6  -2  14       20.59        7.58     20.65 o 
  -5  -2  14       32.72       51.06     16.60 o 
  -4  -2  14      127.41      162.03     15.72 o 
  -3  -2  14        1.20       -4.65     16.16 o 
  -2  -2  14       72.25       95.28     12.95 o 
  -1  -2  14        7.78        1.54     14.03 o 
   0  -2  14        0.03       -4.31     11.73 o 
   1  -2  14        7.44       -9.57     13.97 o 
   2  -2  14       48.72       55.68     27.21 o 
   3  -2  14       14.84       20.43     12.50 o 
   4  -2  14        3.56       -2.63     12.54 o 
   5  -2  14        0.48        4.66     12.18 o 
   6  -2  14       15.43        7.46     12.44 o 
   7  -2  14        0.05        3.76     15.37 o 
  -8  -1  14        1.60       18.63     21.64 o 
  -7  -1  14       27.63       18.33     21.15 o 
  -6  -1  14      129.76      143.89     21.05 o 
  -5  -1  14       23.74       33.08     23.32 o 
  -4  -1  14       74.34       83.84     16.35 o 
  -3  -1  14        0.86       -2.05     14.69 o 
  -2  -1  14        0.30       -2.00     13.16 o 
  -1  -1  14       28.41       26.40     16.24 o 
   0  -1  14        9.08      -12.68     12.68 o 
   1  -1  14       91.79      117.28     29.53 o 
   2  -1  14        3.08       11.40     14.00 o 
   3  -1  14        4.48        0.78     12.37 o 
   4  -1  14        1.30        4.00     15.58 o 
   5  -1  14        0.25        1.70     21.64 o 
   6  -1  14        2.14       14.04     16.81 o 
  -7   0  14        3.72       24.60     21.05 o 
  -6   0  14       46.06       58.55     21.07 o 
  -5   0  14        4.96       -4.92     16.17 o 
  -4   0  14       64.71       51.79     14.91 o 
  -3   0  14       74.62       66.64     14.59 o 
  -2   0  14      250.86      297.76     18.84 o 
  -1   0  14       22.20       17.19     11.16 o 
   0   0  14       72.39      107.43     40.74 o 
   1   0  14        2.74       -7.74     12.10 o 
   2   0  14      100.41      101.64     14.17 o 
   3   0  14       22.68       12.33     16.46 o 
   4   0  14        4.34        3.29     27.31 o 
   5   0  14        1.68       -4.23     13.66 o 
   6   0  14       16.71       -1.55     15.17 o 
  -7   1  14        0.71       22.65     23.47 o 
  -6   1  14       20.07       23.50     14.51 o 
  -5   1  14       38.29       33.57     23.59 o 
  -4   1  14       73.95       85.52     16.06 o 
  -3   1  14       22.69       28.37     12.99 o 
  -2   1  14       75.73       82.13     15.31 o 
  -1   1  14        0.06        5.13     11.92 o 
   0   1  14       21.12        9.30     12.33 o 
   1   1  14       47.35       55.50     24.88 o 
   2   1  14       14.35        8.25     14.16 o 
   3   1  14        1.04        2.29     15.34 o 
   4   1  14        2.98        4.25     11.30 o 
   5   1  14        1.21      -17.29     31.72 o 
  -6   2  14       88.87       82.62     14.47 o 
  -5   2  14        5.25        9.22     15.05 o 
  -4   2  14       27.90       17.14     15.11 o 
  -3   2  14        9.17       42.92     15.00 o 
  -2   2  14       30.50       36.32     12.58 o 
  -1   2  14       50.26       31.04     14.09 o 
   0   2  14      182.72      218.27     18.65 o 
   1   2  14       10.66        5.85     11.69 o 
   2   2  14       36.33       44.86     16.08 o 
   3   2  14        1.17      -10.53     22.08 o 
   4   2  14        2.45        5.51     12.68 o 
  -5   3  14        1.15      -13.64     15.03 o 
  -4   3  14        1.71       -6.92     12.84 o 
  -3   3  14       13.46       25.74     14.74 o 
  -2   3  14      150.53      139.12     33.99 o 
  -1   3  14        4.08       -5.54     13.57 o 
   0   3  14       35.27       26.96     15.18 o 
   1   3  14        2.64       -0.44     13.12 o 
   2   3  14       16.37       25.54     14.26 o 
   3   3  14        3.09      -14.10     14.10 o 
  -3   4  14        7.27       17.42     32.50 o 
  -2   4  14      104.06       98.51     15.92 o 
  -1   4  14        0.38      -13.85     13.85 o 
   0   4  14       12.49       34.67     14.17 o 
  -3 -12  15        5.99      -22.97     22.97 o 
  -2 -12  15        9.95       28.21     16.75 o 
  -1 -12  15        1.88       -7.73     23.10 o 
   0 -12  15        1.01       14.82     20.11 o 
   1 -12  15        1.13       11.22     17.51 o 
   2 -12  15        4.75      -16.82     16.82 o 
   3 -12  15        0.21       19.05     15.83 o 
  -4 -11  15        0.16      -16.01     16.50 o 
  -3 -11  15        0.74       -5.98     15.64 o 
  -2 -11  15        4.54       13.61     16.70 o 
  -1 -11  15       12.25       12.20     21.32 o 
   0 -11  15       70.58       45.90     17.49 o 
   1 -11  15        0.46       -9.14     17.27 o 
   2 -11  15        5.84       28.73     16.13 o 
   3 -11  15        2.16      -15.24     15.24 o 
   4 -11  15        8.83       -5.71     17.07 o 
  -5 -10  15        2.64        8.35     16.63 o 
  -4 -10  15        0.17        1.95     15.39 o 
  -3 -10  15        2.18       17.71     16.43 o 
  -2 -10  15        0.54       -1.04     17.71 o 
  -1 -10  15        1.48       17.09     16.72 o 
   0 -10  15        1.13      -16.11     16.11 o 
   1 -10  15        4.25       14.60     18.40 o 
   2 -10  15       13.87       16.72     17.39 o 
   3 -10  15        1.67       45.97     16.43 o 
   4 -10  15        9.57        7.71     17.14 o 
   5 -10  15        1.91      -18.23     19.07 o 
  -6  -9  15        2.78        3.31     18.75 o 
  -5  -9  15        1.36        3.11     17.49 o 
  -4  -9  15        1.27       19.86     19.34 o 
  -3  -9  15        0.13       -0.86     16.11 o 
  -2  -9  15        5.00       27.64     17.37 o 
  -1  -9  15        0.20      -21.49     21.49 o 
   0  -9  15       91.28       48.91     21.74 o 
   1  -9  15        4.20       -2.25     16.53 o 
   2  -9  15        1.83       -3.19     15.98 o 
   3  -9  15        1.29       10.20     15.74 o 
   4  -9  15        1.85       12.06     21.52 o 
   5  -9  15        0.47       -3.69     15.65 o 
   6  -9  15        0.38        6.30     14.87 o 
  -6  -8  15        2.74       13.46     16.11 o 
  -5  -8  15        9.12       10.89     18.38 o 
  -4  -8  15       18.68       30.93     21.12 o 
  -3  -8  15       17.04       -4.10     16.48 o 
  -2  -8  15       22.17       -4.64     16.45 o 
  -1  -8  15       22.87       25.05     23.10 o 
   0  -8  15        3.42        5.90     24.46 o 
   1  -8  15        8.09        6.32     16.45 o 
   2  -8  15       31.12       64.70     20.97 o 
   3  -8  15        0.17        3.24     16.13 o 
   4  -8  15        9.84       -6.36     16.85 o 
   5  -8  15        1.05      -10.96     16.48 o 
   6  -8  15        0.34       -7.19     13.59 o 
  -7  -7  15       12.72       11.90     13.60 o 
  -6  -7  15        0.27       -6.89     14.94 o 
  -5  -7  15       24.50       32.45     14.32 o 
  -4  -7  15       17.75        7.21     16.48 o 
  -3  -7  15        0.05       -2.87     16.80 o 
  -2  -7  15        4.82        9.04     16.80 o 
  -1  -7  15       40.19        4.87     21.17 o 
   0  -7  15        0.03      -10.20     18.13 o 
   1  -7  15       28.00       37.77     22.90 o 
   2  -7  15       35.06       46.34     20.78 o 
   3  -7  15        2.55        5.30     16.40 o 
   4  -7  15        4.91       42.72     26.14 o 
   5  -7  15        4.49        6.20     16.92 o 
   6  -7  15        2.07        9.22     15.04 o 
  -7  -6  15        9.26       11.75     14.14 o 
  -6  -6  15       17.26       21.51     14.53 o 
  -5  -6  15        0.14       -2.24     13.21 o 
  -4  -6  15        8.24       18.15     13.21 o 
  -3  -6  15        3.62        7.76     21.20 o 
  -2  -6  15        9.77       -7.11     21.44 o 
  -1  -6  15        1.20      -11.66     17.66 o 
   0  -6  15       58.98       92.71     19.96 o 
   1  -6  15        7.61       41.33     21.27 o 
   2  -6  15        6.26        5.72     14.43 o 
   3  -6  15        0.82       16.48     18.06 o 
   4  -6  15        3.36      -12.13     13.37 o 
   5  -6  15        0.04        0.13     16.83 o 
   6  -6  15        4.78       17.42     13.86 o 
  -7  -5  15        0.01       -1.55     13.29 o 
  -6  -5  15       15.80       28.51     14.12 o 
  -5  -5  15       15.94       21.09     15.33 o 
  -4  -5  15       12.67        8.84     12.74 o 
  -3  -5  15       98.49      100.86     17.86 o 
  -2  -5  15      227.79      219.16     28.06 o 
  -1  -5  15       27.85      -10.80     24.09 o 
   0  -5  15       14.44       16.48     17.53 o 
   1  -5  15        2.59        5.73     15.82 o 
   2  -5  15        3.60        3.19     18.27 o 
   3  -5  15        9.42        2.24     15.48 o 
   4  -5  15        0.45       -0.19     16.24 o 
   5  -5  15        2.26       -2.79     23.91 o 
   6  -5  15        2.18       -5.73     20.87 o 
  -7  -4  15        5.47       18.04     13.24 o 
  -6  -4  15        0.69       11.85     12.48 o 
  -5  -4  15       58.44       48.20     14.56 o 
  -4  -4  15       41.44       42.91     25.69 o 
  -3  -4  15        1.77       -3.09     24.65 o 
  -2  -4  15        2.47       -5.80     16.71 o 
  -1  -4  15       19.45       22.41     17.15 o 
   0  -4  15        3.79       -1.37     17.37 o 
   1  -4  15       50.07       36.88     16.34 o 
   2  -4  15       29.79       25.83     15.72 o 
   3  -4  15        1.61      -12.37     15.68 o 
   4  -4  15        8.50       -1.59     15.66 o 
   5  -4  15        6.93        5.87     15.05 o 
   6  -4  15        2.15       10.32     18.79 o 
  -7  -3  15       16.82       24.54     16.54 o 
  -6  -3  15       17.78       34.81     22.11 o 
  -5  -3  15        0.61       17.76     23.86 o 
  -4  -3  15       76.35       68.30     21.74 o 
  -3  -3  15       55.48       54.02     15.14 o 
  -2  -3  15      146.92      142.92     16.31 o 
  -1  -3  15       37.41       35.66     15.13 o 
   0  -3  15      105.03       98.90     20.23 o 
   1  -3  15       21.19       19.14     14.62 o 
   2  -3  15       50.10       57.90     14.45 o 
   3  -3  15        4.12        0.46     12.56 o 
   4  -3  15        8.50       20.90     15.24 o 
   5  -3  15        2.18        1.44     13.63 o 
   6  -3  15        8.85       30.44     12.43 o 
  -7  -2  15        0.11       -6.57     20.82 o 
  -6  -2  15        0.83       -6.87     23.79 o 
  -5  -2  15        6.55        4.32     20.82 o 
  -4  -2  15       25.20        9.42     15.60 o 
  -3  -2  15        5.05       14.62     12.85 o 
  -2  -2  15       50.64       73.33     15.36 o 
  -1  -2  15       11.49       13.25     14.08 o 
   0  -2  15        0.99       12.15     14.43 o 
   1  -2  15       61.74       36.03     15.41 o 
   2  -2  15      113.50       82.66     31.32 o 
   3  -2  15        7.46        5.00     13.95 o 
   4  -2  15       90.69       77.90     16.66 o 
   5  -2  15        8.15        8.31     15.76 o 
  -7  -1  15        2.36        1.88     20.75 o 
  -6  -1  15        5.99       15.02     17.71 o 
  -5  -1  15       46.66       34.36     22.87 o 
  -4  -1  15      159.11      149.01     23.74 o 
  -3  -1  15       24.50       19.29     15.68 o 
  -2  -1  15       10.51        5.43     15.11 o 
  -1  -1  15       12.03        6.39     12.14 o 
   0  -1  15        2.63       -7.56     13.88 o 
   1  -1  15       17.81       25.36     12.88 o 
   2  -1  15       61.39       78.84     15.25 o 
   3  -1  15        2.22       -3.99     13.90 o 
   4  -1  15        0.45       10.16     15.48 o 
   5  -1  15        0.87       -4.52     15.09 o 
  -6   0  15       98.12       57.93     22.68 o 
  -5   0  15        4.90       -2.52     25.38 o 
  -4   0  15       57.31       70.80     13.33 o 
  -3   0  15       18.56        2.79     15.04 o 
  -2   0  15       16.77       17.59     14.04 o 
  -1   0  15       57.03       32.32     11.93 o 
   0   0  15      116.48      120.34     15.22 o 
   1   0  15        2.69       14.51     12.20 o 
   2   0  15        1.45       -1.64     11.21 o 
   3   0  15        0.11       11.10     13.32 o 
   4   0  15       31.73       40.83     15.77 o 
  -5   1  15       16.75        8.30     13.12 o 
  -4   1  15      229.22      306.30     15.64 o 
  -3   1  15       39.17       32.93     12.51 o 
  -2   1  15      154.17      159.12     16.92 o 
  -1   1  15        6.38       27.95     12.67 o 
   0   1  15       38.86       41.29     21.03 o 
   1   1  15        6.97       21.50     11.77 o 
   2   1  15       31.15       46.76     11.55 o 
   3   1  15       17.83       13.03     13.04 o 
  -4   2  15       73.41       75.29     14.16 o 
  -3   2  15        1.59       -6.80     15.17 o 
  -2   2  15        3.53       12.66     10.75 o 
  -1   2  15        7.04        5.09     28.33 o 
   0   2  15       31.27       50.92     12.18 o 
   1   2  15       13.44       10.50     14.56 o 
   2   2  15       30.18       27.44     13.01 o 
  -3 -11  16        4.70      -17.24     17.24 o 
  -2 -11  16        0.03        4.97     21.64 o 
  -1 -11  16        8.24        1.85     17.49 o 
   0 -11  16       24.95       50.02     17.88 o 
   1 -11  16        4.49       17.19     21.52 o 
   2 -11  16        1.24        3.11     24.13 o 
   3 -11  16        3.79      -19.59     19.59 o 
  -4 -10  16        0.88      -22.36     22.36 o 
  -3 -10  16        0.18        8.55     20.50 o 
  -2 -10  16        2.34        1.75     20.80 o 
  -1 -10  16        0.13      -21.10     21.10 o 
   0 -10  16        1.24       -2.42     21.62 o 
   1 -10  16        0.14        2.62     21.12 o 
   2 -10  16        0.01       -9.76     23.10 o 
   3 -10  16        0.01        8.84     15.32 o 
   4 -10  16       10.79      -11.29     20.82 o 
  -5  -9  16        0.19       33.23     20.70 o 
  -4  -9  16       29.30       42.22     15.71 o 
  -3  -9  16        4.34       46.17     20.87 o 
  -2  -9  16        4.33       -7.93     17.44 o 
  -1  -9  16        9.43       17.12     25.57 o 
   0  -9  16       32.34       77.49     24.01 o 
   1  -9  16        2.93       23.69     18.28 o 
   2  -9  16        1.39       48.02     21.74 o 
   3  -9  16        7.67       11.46     17.09 o 
   4  -9  16        0.27      -23.76     23.76 o 
  -5  -8  16        0.01      -21.44     21.44 o 
  -4  -8  16        4.89       35.40     17.02 o 
  -3  -8  16        3.69       -3.41     20.65 o 
  -2  -8  16        0.90       36.04     17.27 o 
  -1  -8  16        3.70        3.73     25.74 o 
   0  -8  16       23.85       15.24     24.41 o 
   1  -8  16        2.75      -13.81     19.52 o 
   2  -8  16        2.18      -22.16     22.16 o 
   3  -8  16        1.00       20.45     16.63 o 
   4  -8  16       14.64        8.08     22.63 o 
   5  -8  16        7.01       -1.47     15.81 o 
  -6  -7  16        2.73        2.64     13.74 o 
  -5  -7  16        9.24      -13.64     17.84 o 
  -4  -7  16        8.80        6.77     18.03 o 
  -3  -7  16        3.12       10.03     16.92 o 
  -2  -7  16        2.63       -3.48     17.79 o 
  -1  -7  16        0.26       -0.62     23.52 o 
   0  -7  16       26.63       25.39     22.58 o 
   1  -7  16        0.53      -20.01     20.01 o 
   2  -7  16        3.25       -9.24     17.59 o 
   3  -7  16        0.53        2.51     14.12 o 
   4  -7  16        1.05       27.36     20.91 o 
   5  -7  16        1.78      -17.05     22.43 o 
  -6  -6  16       23.16       37.20     15.09 o 
  -5  -6  16        2.30       11.63     13.81 o 
  -4  -6  16       18.26       40.01     15.27 o 
  -3  -6  16        4.22        6.67     18.01 o 
  -2  -6  16        5.31        5.88     17.34 o 
  -1  -6  16       12.29       28.70     22.92 o 
   0  -6  16       34.21       42.00     22.73 o 
   1  -6  16        6.89      -13.02     18.80 o 
   2  -6  16        6.61        8.16     15.42 o 
   3  -6  16        0.66        5.02     14.50 o 
   4  -6  16        0.20       -3.39     13.76 o 
   5  -6  16        0.13       15.34     13.43 o 
  -6  -5  16        1.99        4.13     13.59 o 
  -5  -5  16        1.58       -4.71     13.61 o 
  -4  -5  16        5.35       17.99     14.64 o 
  -3  -5  16       35.72       22.97     15.36 o 
  -2  -5  16       31.41        9.36     24.73 o 
  -1  -5  16       38.87       44.56     25.64 o 
   0  -5  16       37.14       19.03     18.20 o 
   1  -5  16        2.71        2.78     17.84 o 
   2  -5  16        0.05       -1.37     16.60 o 
   3  -5  16        0.40       -1.14     16.43 o 
   4  -5  16        0.21        7.51     16.25 o 
   5  -5  16        9.25       20.16     25.02 o 
  -6  -4  16        1.36       -6.58     12.12 o 
  -5  -4  16       17.45       18.03     16.12 o 
  -4  -4  16       14.25       22.11     21.20 o 
  -3  -4  16        2.55        0.32     24.55 o 
  -2  -4  16       67.75       84.03     17.25 o 
  -1  -4  16       24.21       10.68     16.14 o 
   0  -4  16        3.87        8.49     15.61 o 
   1  -4  16        8.35        6.87     17.04 o 
   2  -4  16        0.76        5.85     15.39 o 
   3  -4  16        0.86       -0.90     14.54 o 
   4  -4  16        4.47        1.97     13.68 o 
   5  -4  16        4.38      -10.52     12.71 o 
  -6  -3  16        7.20       21.29     22.11 o 
  -5  -3  16        2.38       16.55     20.65 o 
  -4  -3  16       19.43       32.24     22.04 o 
  -3  -3  16        3.35        3.24     15.21 o 
  -2  -3  16        1.46        5.71     16.47 o 
  -1  -3  16       13.40       10.36     15.11 o 
   0  -3  16        2.09       -5.02     14.84 o 
   1  -3  16        1.47      -10.94     15.07 o 
   2  -3  16        4.82      -12.45     15.03 o 
   3  -3  16        3.78       10.09     13.19 o 
   4  -3  16        0.23       -0.37     13.97 o 
   5  -3  16        1.28        7.89     14.49 o 
  -6  -2  16        2.59       18.95     21.54 o 
  -5  -2  16        0.32       -1.68     20.80 o 
  -4  -2  16        0.00       14.53     16.24 o 
  -3  -2  16       25.88       12.56     15.26 o 
  -2  -2  16       26.42       10.04     15.42 o 
  -1  -2  16       15.61       22.47     15.51 o 
   0  -2  16       16.08       25.75     15.34 o 
   1  -2  16        3.59       14.16     15.25 o 
   2  -2  16       24.11        6.24     19.00 o 
   3  -2  16        1.52        5.66     14.95 o 
   4  -2  16       30.02       24.81     14.45 o 
  -5  -1  16       22.59       18.87     20.97 o 
  -4  -1  16       13.37       46.67     15.57 o 
  -3  -1  16       44.70       46.08     16.47 o 
  -2  -1  16       19.84       24.38     13.73 o 
  -1  -1  16        0.62       -0.48     12.95 o 
   0  -1  16        0.02      -14.78     14.78 o 
   1  -1  16        3.59       -1.12     18.59 o 
   2  -1  16        3.04      -12.97     14.53 o 
   3  -1  16       21.32       -0.11     14.64 o 
  -4   0  16       18.76       27.81     13.35 o 
  -3   0  16        3.66       -4.54     14.68 o 
  -2   0  16        1.67       -0.26     21.26 o 
  -1   0  16       37.05       29.28     12.30 o 
   0   0  16       31.38       13.07     15.45 o 
   1   0  16       22.39       10.11     14.90 o 
   2   0  16       20.84       20.69     14.86 o 
  -3   1  16       23.62      -16.17     16.17 o 
  -2   1  16       10.09       18.48     15.00 o 
  -1   1  16        4.56       -7.77     13.00 o 
   0   1  16       15.29       15.97     13.67 o 
   1   1  16        2.34      -14.20     20.90 o 
  -2 -10  17        9.69       18.38     22.08 o 
  -1 -10  17        0.52       19.37     17.76 o 
   0 -10  17        3.25       21.47     18.50 o 
   1 -10  17        0.68       -7.48     22.92 o 
   2 -10  17        0.36       -3.14     24.60 o 
  -3  -9  17        0.39      -22.01     23.57 o 
  -2  -9  17        0.28        8.74     18.23 o 
  -1  -9  17        0.21       22.95     24.80 o 
   0  -9  17        1.14       37.65     24.60 o 
   1  -9  17        8.69       11.59     18.35 o 
   2  -9  17        0.35       -1.53     19.59 o 
   3  -9  17        0.13       -3.78     17.56 o 
  -4  -8  17        2.15        8.00     17.02 o 
  -3  -8  17        1.71       23.69     16.90 o 
  -2  -8  17        7.65      -13.91     19.05 o 
  -1  -8  17        3.06      -17.91     17.91 o 
   0  -8  17        0.08      -18.13     18.13 o 
   1  -8  17        0.56       17.44     23.02 o 
   2  -8  17       27.05       24.48     17.96 o 
   3  -8  17        5.38       -2.74     22.36 o 
  -4  -7  17        0.36       -4.20     22.50 o 
  -3  -7  17       23.63        7.46     21.52 o 
  -2  -7  17       22.24      -10.87     24.88 o 
  -1  -7  17        9.48       36.76     19.07 o 
   0  -7  17       69.16      106.37     19.29 o 
   1  -7  17        0.64       10.28     22.83 o 
   2  -7  17        4.65       10.42     25.64 o 
   3  -7  17        0.18       12.57     22.68 o 
   4  -7  17        0.02      -16.17     17.35 o 
  -5  -6  17        1.32       -1.87     16.24 o 
  -4  -6  17       15.60       -1.53     13.50 o 
  -3  -6  17        0.26       23.47     20.90 o 
  -2  -6  17        0.10       28.09     18.38 o 
  -1  -6  17       13.15       58.84     23.15 o 
   0  -6  17        2.36      -21.76     21.76 o 
   1  -6  17        0.52       36.68     18.38 o 
   2  -6  17        0.54       -4.81     14.97 o 
   3  -6  17        1.76       26.03     16.70 o 
   4  -6  17        0.86        2.10     14.07 o 
  -5  -5  17        1.41        5.43     13.03 o 
  -4  -5  17        3.39        5.62     16.31 o 
  -3  -5  17       12.44       -6.56     16.70 o 
  -2  -5  17       15.16       15.14     26.90 o 
  -1  -5  17        9.78       -0.64     24.83 o 
   0  -5  17       71.04       58.64     20.12 o 
   1  -5  17       10.91       11.46     18.36 o 
   2  -5  17       25.19       24.20     18.58 o 
   3  -5  17        0.47       -2.67     17.61 o 
  -5  -4  17        0.85      -10.41     16.40 o 
  -4  -4  17        4.49       13.51     23.99 o 
  -3  -4  17        1.80       14.11     24.63 o 
  -2  -4  17       16.61       28.98     22.85 o 
  -1  -4  17        1.13       -5.64     14.77 o 
   0  -4  17        0.91        9.62     15.84 o 
   1  -4  17        3.92       -1.43     15.78 o 
   2  -4  17       16.74       18.49     16.02 o 
   3  -4  17       11.37       18.95     14.38 o 
  -4  -3  17        1.61      -17.46     22.31 o 
  -3  -3  17       20.41       22.30     15.79 o 
  -2  -3  17       20.66       12.83     15.65 o 
  -1  -3  17        2.86       12.70     15.73 o 
   0  -3  17        0.92       11.28     14.54 o 
   1  -3  17        6.82      -14.43     15.23 o 
   2  -3  17        0.72        1.00     14.84 o 
   3  -3  17        0.21        5.37     15.01 o 
  -4  -2  17       19.54       26.31     22.53 o 
  -3  -2  17        7.83       -1.78     15.90 o 
  -2  -2  17        0.93       -0.55     15.01 o 
  -1  -2  17       19.47       23.45     14.72 o 
   0  -2  17        9.21       -2.37     14.85 o 
   1  -2  17       10.28        3.95     14.69 o 
   2  -2  17       16.21       20.20     15.99 o 
  -2  -1  17      120.08      123.70     24.74 o 
  -1  -1  17        9.89       10.79     15.76 o 
   0  -1  17       15.01       -5.86     14.75 o 
  -1  -8  18        0.65       34.61     24.78 o 
   0  -8  18        0.07      -26.43     26.43 o 
  -2  -7  18        0.30      -23.39     23.39 o 
  -1  -7  18        0.06      -18.90     18.90 o 
   0  -7  18       21.53        6.97     19.91 o 
   1  -7  18        0.24       12.67     23.59 o 
  -2  -6  18        0.42       12.52     19.22 o 
  -1  -6  18        1.70      -23.67     23.67 o 
   0  -6  18       20.60        9.54     20.11 o 
   1  -6  18        3.10       32.68     23.00 o 
  -2  -5  18        0.20       10.60     25.74 o 
  -1  -5  18        0.10        8.52     26.75 o 
   0  -5  18        1.00       10.97     18.55 o 
   1  -5  18        2.38        0.56     17.76 o 
  -1  -4  18        9.56       -2.52     16.05 o 
   0  -4  18        3.00       12.88     16.07 o 
                                                 
